# Supplementary material for: Replay and representation dynamics in the hippocampus of freely flying bats
Source: Nature. 2025 Jul 9;645(8082):974–80. doi: 10.1038/s41586-025-09341-z (PMC12460160; doi:10.1038/s41586-025-09341-z)
Supplement: Supplementary file 2 — Source Data Fig. 1 [file 41586_2025_9341_MOESM2_ESM.xlsx]

## Sheet: Fig.1e
			Rank Correlation
			p<0.05	NS	Bin Edges
			0.6	0.357143	-1
			0.52381	0.6	-0.9
			0.688889	-0.214286	-0.8
			0.377778	-0.0222222	-0.7
			0.866667	-0.214286	-0.6
			0.714286	0.0666667	-0.5
			0.52381	-0.6	-0.4
			0.688889	-0.2	-0.3
			0.555556	0.0222222	-0.2
			0.809524	-0.388889	-0.1
			1	-0.2	0
			0.619048	-0.644444	0.1
			0.619048	-0.454545	0.2
			0.555556	0.333333	0.3
			0.490909	0.52381	0.4
			0.5	-0.2	0.5
			0.642857	0.5	0.6
			0.733333	-0.142857	0.7
			0.611111	-0.333333	0.8
			0.571429	0.688889	0.9
			0.733333	-0.0714286	1
			0.484848	0.333333
			0.809524	0.0666667
			0.888889	0.0714286
			0.733333	0.377778
			0.666667	0.52381
			0.642857	0.0714286
			0.714286	0.428571
			0.733333	-0.047619
			0.5	-0.333333
			0.777778	-0.428571
			0.6	-0.238095
			0.714286	0.333333
			0.904762	-0.238095
			0.6	-0.0555556
			0.644444	0.142857
			0.866667	-0.466667
			0.511111	0.866667
			0.27619	0.714286
			0.733333	0.52381
			0.6	0.2
			0.619048	-0.0181818
			0.636364	-0.142857
			0.642857	0.688889
			0.833333	0.466667
			0.6	0.555556
			0.555556	0.2
			0.527273	0.809524
			0.619048	0.2
			0.611111	1
			0.866667	-0.714286
			0.822222	-0.2
			0.418182	0.619048
			0.777778	0.619048
			0.857143	0.555556
			0.362637	0.490909
			0.888889	0.0666667
			0.444444	0.5
			0.717949	0.642857
			0.833333	0.142857
			0.381818	-0.0909091
			0.6	0.733333
			0.5	-0.2
			0.822222	-0.0666667
			0.5	-0.333333
			0.461538	0.12381
			0.619048	0.611111
			0.5	-0.0666667
			0.527273	0.2
			0.466667	0.333333
			0.619048	0.142857
			0.777778	0.142857
			0.6	0.571429
			0.642857	0.733333
			0.733333	-0.866667
			0.5	0.484848
			0.381818	0.333333
			0.5	-0.244444
			0.809524	0.377778
			0.52381	0.0666667
			0.785714	0.142857
			0.733333	-0.357143
			0.785714	-0.333333
			0.381818	0.809524
			0.5	0.428571
			0.555556	-0.047619
			0.272727	-0.2
			0.5	0.2
			0.6	0.0714286
			0.733333	0.888889
			0.571429	0.222222
			0.6	-0.2
			0.714286	0.733333
			0.428571	0.0666667
			0.714286	-0.333333
			0.6	-0.2
			0.52381	-0.333333
			0.733333	0.047619
			0.809524	0.277778
			0.6	0.666667
			0.454545	0.466667
			0.733333	0
			0.5	0.642857
			0.866667	0.714286
			0.571429	0.179487
			0.619048	0.733333
			0.422222	0.466667
			0.809524	0.047619
			0.733333	0.142857
			0.619048	0.333333
			1	0.0555556
			0.619048	-0.466667
			0.666667	0.5
			0.571429	-0.0666667
			0.619048	-0.0545455
			0.809524	-0.142857
			0.809524	0.777778
			0.6	0.288889
			0.714286	0.6
			0.642857	0.714286
			0.6	0.047619
			0.418182	0.272727
			0.571429	-0.0222222
			0.384615	0.333333
			0.45	-0.466667
			0.563636	-0.733333
			0.644444	-0.0666667
			0.538462	0.904762
			0.733333	0.6
			0.381818	-0.333333
			0.511111	0.644444
			0.422222	0.866667
			0.574783	0.238095
			0.6	0.511111
			0.454545	-0.0666667
			0.454545	0.27619
			0.333333	0.142857
			0.294118	-0.238095
			0.555556	0.733333
			0.504762	-0.142857
			0.575758	0.142857
			0.454545	-0.155556
			0.424242	-0.277778
			0.575758	0.466667
			0.447619	-0.333333
			0.602941	0.428571
			0.281046	0.6
			0.418182	0.0666667
			0.490909	0.155556
			0.78022	0.52381
			0.549407	-0.2
			0.424242	0.142857
			0.424242	0.619048
			0.606061	0.047619
			0.74359	0.047619
			0.381818	0.333333
			0.384615	-0.0666667
			0.314286	0.636364
			0.489177	0.333333
			0.666667	-0.0666667
			0.454545	0.642857
			0.296703	0.833333
			0.367647	0
			0.352941	0.6
			0.466667	-0.0714286
			0.384615	-0.333333
			0.6	0.555556
			0.511111	0.272727
			0.333333	-0.2
			0.316667	0.466667
			0.6	-0.6
			0.381818	0.527273
			0.372549	0.619048
			0.466667	0.611111
			0.333333	0.025641
			0.5	0.866667
			0.52381	-0.6
			0.571429	0.111111
			0.733333	0.388889
			0.428571	-0.428571
			0.642857	0.0666667
			0.733333	-0.047619
			0.5	0.822222
			0.490909	-0.277778
			0.571429	0.0555556
			0.52381	0.333333
			0.428571	0.418182
			0.357143	0.6
			0.466667	0.777778
			0.733333	0.155556
			0.68313	0.466667
			0.714286	0.333333
			0.5	0.428571
			0.52381	0.238095
			0.444444	0.857143
			0.424242	-0.357143
			0.785714	0.142857
			0.714286	0.0714286
			0.435897	-0.142857
			0.866667	0.127273
			0.6	-0.2
			0.857143	0.333333
			0.745455	0.285714
			0.611111	-0.424242
			0.487179	0.362637
			0.785714	0.047619
			0.428571	0.428571
			0.5	-0.142857
			0.722222	0.163636
			0.785714	-0.733333
			0.857143	0.238095
			0.466667	0.888889
			0.555556	-0.111111
			0.309091	-0.2
			0.466667	0.333333
			0.709091	0.466667
			0.6	0.444444
			0.410256	0.717949
			0.555556	-0.0555556
			0.722222	0.155556
			0.444444	0.833333
			0.418182	-0.466667
			0.777778	0.381818
			0.444444	-0.0714286
			0.809524	-0.238095
			0.714286	0.6
			0.555556	0.0666667
			0.6	-0.0909091
			0.904762	-0.0666667
			0.357143	0.422222
			0.611111	0.414039
			0.5	-0.2
			0.454545	-0.244444
			0.857143	0.333333
			0.666667	0.466667
			0.52381	0.309091
			0.714286	0.0666667
			0.666667	0.6
			0.571429	0.5
			0.777778	0.2
			0.644444	0.288889
			0.555556	-0.428571
			0.447619	0.822222
			0.722222	0.5
			0.857143	0.357143
			0.619048	0.461538
			0.538462	0.0666667
			0.5	-0.619048
			0.444444	0.619048
			0.5	0.52381
			1	0.163636
			0.428571	-0.238095
			0.314286	0.2
			0.5	-0.0714286
			0.866667	0.238095
			0.466667	-0.444444
			0.733333	0.111111
			0.928571	-0.2
			0.555556	-0.047619
			0.444444	0.5
			0.6	0.527273
			1	-0.333333
			0.52381	-0.163636
			0.785714	0.2
			0.555556	-0.142857
			0.363636	0.466667
			0.466667	0
			0.733333	0.619048
			0.466667	0.777778
			0.571429	0.6
			0.714286	0.642857
			0.6	0.428571
			0.733333	0.393939
			0.52381	0.428571
			0.571429	0.733333
			0.642857	0.5
			0.5	-0.0666667
			0.5	-0.216667
			0.6	0.381818
			0.466667	-0.2
			0.619048	-0.642857
			0.733333	-0.466667
			0.809524	-0.0714286
			0.466667	0.2
			0.6	0.025641
			0.733333	-0.5
			0.6	0.128205
			0.733333	-0.222222
			0.466667	0.0281718
			0.5	0.2
			0.466667	-0.214286
			0.52381	0.377778
			1	0.0714286
			0.52381	0.357143
			0.666667	-0.142857
			0.619048	-0.428571
			0.733333	0.2
			0.428571	-0.333333
			0.714286	0.5
			0.5	0.809524
			0.388889	0.2
			0.571429	0.047619
			0.714286	0.52381
			0.714286	0.0666667
			0.428571	0.333333
			0.6	-0.466667
			0.714286	0.333333
			0.733333	0
			0.733333	0.466667
			0.866667	0.181818
			0.466667	0.2
			0.6	0.2
			0.714286	0.785714
			0.866667	0.733333
			0.6	0.238095
			0.733333	-0.166667
			0.472527	-0.424242
			0.363636	-0.277778
			0.733333	0.0666667
			0.466667	0.785714
			0.6	-0.333333
			0.904762	0.381818
			0.538462	-0.333333
			0.52381	0.244444
			0.619048	-0.333333
			0.714286	-0.214286
			0.428571	0.288889
			0.611111	0.5
			0.733333	-0.155556
			0.490909	0.555556
			0.636364	0.388889
			0.733333	0.272727
			0.733333	-0.333333
			0.428571	-0.0714286
			0.619048	0.277778
			0.52381	0.307692
			0.357143	0.5
			0.733333	-0.2
			0.52381	0
			0.888889	-0.0555556
			1	0.2
			0.5	0.111111
			0.6	0.142857
			0.619048	0.2
			0.611111	-0.5
			0.733333	0.333333
			0.672727	0.333333
			0.571429	-0.333333
			0.619048	0.6
			0.5	0.214286
			0.733333	-0.466667
			0.5	0.0666667
			0.733333	0
			1	0.142857
			0.466667	-0.277778
			0.5	0.733333
			1	0.571429
			0.722222	0.6
			0.555556	0.166667
			0.374201	0.142857
			0.6	-0.238095
			1	-0.2
			0.809524	0.714286
			0.555556	-0.142857
			0.466667	-0.2
			0.393939	0.2
			0.619048	-0.333333
			0.466667	-0.333333
			0.571429	0.285714
			0.733333	0.333333
			0.571429	-0.0222222
			0.733333	-0.428571
			0.866667	0.428571
			0.733333	0.714286
			0.5	0.047619
			0.466667	-0.0666667
			0.406593	-0.142857
			0.828079	-0.142857
			0.733333	0.333333
			0.6	-0.333333
			0.733333	-0.111111
			0.555556	0.6
			0.866667	-0.428571
			0.5	-0.0666667
			1	-0.0666667
			0.333333	-0.2
			0.345455	0.333333
			0.333333	0.238095
			0.454545	0.52381
			0.733333	-0.333333
			0.52381	0.142857
			0.358974	0.142857
			0.785714	-0.047619
			0.428571	-0.047619
			0.642857	-0.285714
			0.571429	0
			0.6	0.466667
			0.619048	0.222222
			0.555556	0.466667
			0.490909	0.0666667
			0.672727	0.733333
			0.333333	0.809524
			0.6	0.5
			0.722222	0.6
			0.5	0.454545
			0.418182	0.428571
			0.5	-0.333333
			0.371429	-0.2
			0.52381	-0.2
			0.866667	0.2
			0.619048	0.733333
			0.466667	0.5
			0.428571	0.466667
			0.511111	0.866667
			0.722222	0.0666667
			1	0.571429
			0.714286	0.619048
			0.5	0.466667
			0.466667	0.422222
			0.5	0.809524
			0.52381	-0.357143
			0.345455	0.6
			0.866667	-0.0666667
			0.511111	-0.6
			0.428571	-0.285714
			0.428571	-0.0666667
			0.866667	-0.214286
			0.866667	0.142857
			0.641026	0.142857
			0.56044	0.047619
			0.636364	0
			0.6	0.333333
			0.484848	-0.428571
			0.555556	-0.6
			0.428571	0.277778
			0.733333	0.733333
			0.857143	0.619048
			0.352381	-0.333333
			0.571429	0.2
			0.6	-0.381818
			0.714286	1
			0.733333	-0.142857
			0.733333	0.2
			0.564103	0.619048
			0.555556	0.666667
			0.619048	-0.0666667
			0.866667	0.214286
			0.383333	0.238095
			0.333333	0.333333
			0.563636	0.571429
			0.727273	-0.333333
			0.487179	-0.466667
			0.642857	0.238095
			0.866667	0.0555556
			0.866667	0.619048
			0.466667	-0.2
			0.866667	0.809524
			0.606061	-0.2
			0.563636	0.142857
			0.418182	0.809524
			0.444444	0.466667
			0.454545	0.142857
			0.866667	0.6
			0.511111	0.714286
			0.444444	0.642857
			0.809524	-0.0666667
			0.6	-0.277778
			0.52381	0.6
			0.733333	-0.333333
			0.466667	-0.0666667
			0.777778	-0.466667
			0.410256	0.285714
			0.52381	0.142857
			0.52381	0.418182
			0.428571	-0.142857
			0.615385	0.238095
			0.714286	0.571429
			0.854545	0.142857
			0.619048	0.333333
			0.6	0.333333
			0.487179	-0.400066
			0.6	-0.102941
			0.444444	-0.117647
			0.545455	-0.296703
			0.545455	0.111111
			0.52381	0.309091
			0.866667	0.120879
			0.777778	-0.272727
			0.571429	0.384615
			0.418182	0.179487
			0.733333	0.272727
			0.418182	0.0666667
			0.688889	0.45
			0.490909	-0.155556
			0.733333	-0.466667
			0.5	-0.0909091
			0.5	0.110499
			0.785714	0.225296
			0.52381	0.563636
			0.733333	-0.416667
			0.454545	-0.163636
			0.6	0.151515
			0.555556	-0.0989011
			0.555556	0.127273
			0.733333	-0.0666667
			0.52381	0.272727
			0.692308	0.644444
			0.428571	0.307692
			0.384615	0.106873
			0.295238	0.538462
			0.777778	0.256892
			0.384615	0.733333
			0.454545	0
			0.52381	0.244444
			0.733333	0.381818
			0.466667	-0.0769231
			0.866667	0.266667
			0.866667	-0.0909091
			0.722222	0.230769
			0.52381	-0.15
			0.490909	-0.00653595
			0.6	-0.377778
			0.571429	0.511111
			0.5	-0.69697
			0.428571	-0.2
			0.722222	0.288889
			0.636364	-0.363636
			0.381818	0.2
			0.388889	0.0994152
			0.644444	-0.0606061
			0.6	-0.288889
			0.564103	-0.0222222
			0.6	0.00952381
			0.428571	0.0549451
			0.454545	-0.309091
			0.642857	-0.288889
			0.52381	-0.102564
			0.466667	0.272727
			0.619048	0.422222
			0.381818	0.111111
			0.511111	-0.030303
			0.340659	-0.2
			0.619048	-0.230769
			0.377778	0.574783
			0.362637	0.6
			0.52381	0.2
			0.454545	0.454545
			0.384615	0.454545
			0.294118	0.333333
			0.619048	0.0666667
			0.52381	0.032967
			0.714286	0.151515
			0.516484	0.294118
			0.555556	0.308824
			0.714286	0.288889
			0.571429	0.2
			0.52381	0.272727
			0.527273	0.00584795
			0.5	0.179487
			0.6	0.127273
			0.52381	-0.0909091
			0.642857	0.0909091
			0.444444	0.2
			0.5	0.121212
			0.619048	0.555556
			0.642857	0.272727
			0.606061	0.111111
			0.745455	-0.288889
			0.428571	0.504762
			0.52381	0.309091
			0.444444	0.575758
			0.555556	0.2
			0.785714	0.181818
			0.490909	-0.142857
			0.516484	-0.244444
			0.5	0.307692
			0.428571	0.0666667
			0.5	0.0333333
			0.666667	0.121212
			0.435897	0.454545
			0.466667	0.231579
			0.52381	0.030303
			0.424242	0
			0.377778	-0.183333
			0.384615	0.2
			0.714286	0.424242
			0.444444	-0.155556
			0.363636	0.575758
			0.809524	0.447619
			0.5	0.333333
			0.619048	-0.127273
			0.377778	0.116667
			0.444444	0.0833333
			0.688889	0.602941
			0.428571	0.288889
			0.383333	-0.244444
			0.52381	0.281046
			0.314286	-0.0545455
			0.611111	0.12381
			0.428571	0.418182
			0.619048	-0.205128
			0.490909	-0.527273
			0.833333	0.163636
			0.571429	-0.121212
			0.6	-0.215686
			0.428571	-0.35
			0.511111	-0.161905
			0.866667	-0.490909
			0.642857	0.128205
			0.8	-0.010989
			0.714286	-0.0181818
			0.8	-0.0606061
			0.6	0.2
			0.5	-0.0222222
			0.428571	0.181818
			0.5	0.181818
			0.6	0.0545455
			0.309091	0.179487
			0.435897	-0.155556
			0.428571	0.0606061
			0.714286	0.490909
			0.8	-0.181818
			0.6	0.78022
			0.611111	0.0549451
			0.809524	-0.151515
			0.571429	-0.2
			0.733333	0.549407
			0.52381	0.424242
			0.8	0.424242
			1	0.384615
			0.619048	0.153846
			0.619048	0.606061
			0.6	-0.244444
			0.8	0.1
			0.5	0.183494
			0.714286	0.111111
			0.714286	0.127273
			0.444444	0.0105263
			0.444444	-0.164835
			0.555556	-0.111111
			0.809524	-0.155556
			0.6	0.74359
			0.8	0.0588235
			0.733333	0.2
			0.6	-0.025641
			0.345455	-0.242424
			0.466667	0.05
			0.333333	0.381818
			0.444444	0.384615
			0.52381	-0.0181818
			0.642857	0.0909091
			0.428571	-0.030303
			0.571429	0.244444
			0.642857	-0.2
			0.619048	0.314286
			0.6	-0.318681
			1	0.0222222
			0.52381	0.489177
			0.6	-0.120879
			0.8	-0.3
			0.333333	0.111111
			0.642857	-0.252747
			0.672727	0.282051
			0.571429	-0.05
			1	0
			0.619048	0.666667
			0.809524	-0.272727
			0.6	0.0857143
			0.6	0.454545
			0.388889	0.296703
			0.714286	0.230769
			0.611111	0.128205
			0.52381	0.0666667
			0.6	0.111111
			0.866667	0.367647
			0.948683	0.244444
			0.619048	-0.030303
			0.428571	-0.127273
			0.8	0.0909091
			0.611111	0.352941
			0.733333	-0.104762
			0.6	0.466667
			0.866667	-0.0909091
			1	0.309091
			0.6	-0.230769
			0.6	-0.272727
			0.5	0.422222
			0.6	0.111111
			0.6	-0.0222222
			0.6	0.230769
			0.5	0.384615
			0.6	-0.0222222
			0.733333	-0.0333333
			0.6	0.6
			0.809524	0.511111
			0.619048	-0.0512821
			0.428571	0.0833333
			0.6	-0.0857143
			0.6	0.333333
			0.466667	0.2
			0.6	0.186813
			0.642857	-0.030303
			0.6	0.316667
			0.52381	0.0181818
			0.733333	0.282051
			0.6	0.0760234
			0.6	-0.288889
			0.619048	0.0735294
			0.866667	0.6
			0.619048	0.381818
			0.866667	0.205128
			0.466667	-0.0606061
			0.809524	0.233333
			0.571429	0.372549
			0.52381	0.236364
			0.904762	-0.176471
			0.6	0.466667
			0.733333	-0.104762
			0.52381	0.122807
			0.563636	0.0355731
			0.857143	-0.357143
			0.511111	-0.142857
			0.6	0.142857
			0.6	0
			0.8	0.0666667
			0.928571	0.047619
			0.733333	-0.121212
			0.733333	0.142857
			0.466667	-0.619048
			0.733333	0.236364
			0.714286	-0.047619
			0.777778	-0.047619
			0.928571	-0.166667
			0.418182	0.466667
			1	-0.205128
			0.714286	-0.466667
			0.809524	-0.121212
			0.6	-0.0857143
			0.8	0.0549451
			0.733333	0.047619
			0.866667	0.127273
			0.384615	0.0606061
			0.809524	0.357143
			0.6	-0.2
			0.619048	0.0555556
			0.6	-0.128205
			0.527273	0.466667
			0.8	-0.466667
			0.785714	0.0555556
			0.6	0
			0.6	-0.00952381
			0.6	0.333333
			0.619048	-0.619048
			0.619048	-0.0714286
			0.866667	-0.466667
			1	0.0769231
			0.490909	0
			0.466667	-0.0666667
			0.6	0.5
			0.466667	-0.377778
			0.6	0.2
			0.785714	0.52381
			1	-0.0666667
			0.6	0.142857
			0.611111	-0.6
			0.6	-0.428571
			0.418182	0.333333
			0.809524	-0.714286
			0.393939	-0.777778
			0.466667	-0.6
			0.6	0.2
			0.6	0.242424
			0.8	-0.2
			0.5	0.166667
			0.866667	0.5
			0.6	0.2
			0.672727	0.0956949
			0.384615	0.142857
			0.6	-0.333333
			0.6	0.571429
			0.8	0.733333
			0.444444	0.030303
			0.466667	0.428571
			0.555556	0.642857
			0.8	0.733333
			0.52381	0.5
			0.52381	-0.333333
			1	-0.52381
			0.857143	0.466667
			0.6	0.490909
			0.428571	0.571429
			0.818182	0.120879
			0.733333	0.52381
			0.466667	0.428571
			0.589744	0.357143
			0.8	0.466667
			0.6	0.151515
			0.733333	-0.6
			0.571429	0.166667
			0.866667	0.333333
			0.388889	-0.527273
			0.381818	-0.238095
			0.52381	0.733333
			0.619048	-0.236364
			0.388889	0.285714
			0.733333	0.333333
			0.714286	0.214286
			0.571429	0.111111
			0.611111	0
			0.619048	-0.163636
			0.571429	0.466667
			0.5	-0.428571
			0.619048	0.0666667
			0.733333	-0.2
			0.688889	-0.333333
			0.428571	-0.333333
			0.6	0.127273
			0.809524	0.2
			1	0.047619
			0.422222	-0.714286
			0.733333	0.357143
			0.642857	0.0909091
			0.422222	0.166667
			0.866667	-0.466667
			0.714286	-0.0666667
			0.904762	0.333333
			0.388889	0.238095
			0.6	-0.296703
			0.422222	0.181818
			0.733333	0.333333
			0.466667	0.68313
			0.733333	-0.0512821
			0.6	0.0666667
			0.418182	0.2
			0.866667	0.714286
			0.6	-0.333333
			0.714286	0.0714286
			0.388889	-0.428571
			0.6	-0.333333
			0.418182	0.12381
			0.6	0.333333
			0.733333	-0.466667
			0.422222	-0.0714286
			0.6	0.5
			0.714286	0.155556
			0.5	0.52381
			0.733333	-0.333333
			0.52381	0.285714
			0.809524	-0.111111
			0.785714	0.444444
			0.6	0.357143
			0.666667	0.238095
			0.619048	-0.2
			0.866667	0.424242
			0.6	0.2
			0.52381	0
			0.571429	-0.0666667
			0.714286	0.0606061
			0.6	0.0555556
			0.672727	0.333333
			0.571429	0.272727
			0.466667	0.047619
			0.428571	0.333333
			0.888889	-0.333333
			0.642857	0.785714
			0.454545	0.142857
			0.428571	0.309091
			0.52381	0.333333
			0.6	-0.238095
			0.733333	0.714286
			0.714286	-0.238095
			0.5	-0.428571
			0.428571	-0.238095
			0.52381	-0.0666667
			0.5	-0.333333
			1	0.435897
			0.466667	-0.163636
			0.454545	0.2
			0.5	0.111111
			0.809524	0.155556
			0.6	-0.428571
			0.52381	0.866667
			0.454545	0.333333
			0.6	-0.642857
			0.611111	0.6
			0.619048	0.285714
			0.904762	0.857143
			0.422222	0.745455
			0.714286	0.333333
			0.642857	0.166667
			0.6	0.214286
			0.466667	-0.222222
			0.377778	0.611111
			0.428571	0.0714286
			0.388889	0.238095
			0.333333	0.388889
			0.866667	-0.377778
			0.563636	0.487179
			0.714286	0.785714
			0.511111	0.428571
			0.785714	0.0714286
			0.466667	0.333333
			0.52381	0.2
			0.571429	-0.2
			0.642857	-0.466667
			0.733333	-0.214286
			0.511111	0.388889
			0.466667	-0.102564
			0.733333	-0.238095
			0.571429	0.222222
			0.571429	-0.0666667
			0.571429	-0.2
			0.466667	-0.428571
			0.733333	0.5
			0.5	-0.212121
			0.466667	0.155556
			0.6	-0.0666667
			0.5	0.257143
			0.6	-0.0666667
			0.644444	0.722222
			0.619048	-0.333333
			0.466667	0.785714
			0.642857	0.857143
			0.714286	0.109109
			0.619048	0.466667
			0.714286	0.555556
			0.866667	0.309091
			0.52381	0.428571
			0.611111	0.466667
			0.733333	0.142857
			0.785714	0.142857
			0.52381	0.333333
			0.555556	0.709091
			0.733333	0.244444
			0.571429	0.6
			0.714286	0.410256
			0.866667	0.428571
			0.52381	-0.0666667
			0.571429	0.333333
			0.428571	-0.52381
			0.714286	0.555556
			0.490909	-0.238095
			0.555556	0.722222
			0.714286	-0.142857
			0.6	0
			0.6	-0.127273
			0.6	0.0666667
			0.619048	-0.0666667
			0.785714	0.444444
			0.642857	0.142857
			0.454545	0.19518
			0.6	0.418182
			0.428571	0.777778
			0.688889	0.333333
			0.777778	-0.214286
			0.6	0.0714286
			0.619048	-0.0666667
			0.388889	0.2
			0.6	0.444444
			0.454545	0.242424
			0.733333	0.809524
			0.6	0.0714286
			0.466667	0.288889
			0.6	0.714286
			0.866667	0.333333
			0.511111	0.238095
			0.563636	0.0666667
			0.52381	-0.466667
			0.733333	0.0666667
			0.611111	-0.0666667
			0.733333	-0.222222
			0.466667	-0.0769231
			0.733333	-0.466667
			0.5	0.555556
			0.866667	0.6
			0.714286	0.388889
			0.5	-0.142857
			0.733333	0.904762
			0.466667	0.0545455
			0.672727	-0.0666667
			0.52381	0.2
			0.6	-0.0555556
			0.733333	0.357143
			0.484848	0.142857
			0.642857	0.333333
			0.714286	0.611111
			0.866667	-0.866667
			0.381818	0.0666667
			0.511111	-0.2
			0.619048	-0.2
			0.527273	0.357143
			0.5	0.2
			0.809524	0.2
			0.5	0.5
			0.642857	0.454545
			0.6	0
			0.733333	-0.733333
			0.5	0.142857
			0.733333	-0.0769231
			0.333333	0.333333
			0.733333	0.857143
			0.619048	0.666667
			0.733333	-0.2
			0.733333	0.52381
			0.6	-0.428571
			0.866667	0
			0.466667	0.714286
			0.714286	0.428571
			0.428571	0.48795
			0.52381	-0.142857
			0.714286	-0.142857
			0.444444	-0.333333
			0.666667	0.0555556
			0.466667	0.666667
			0.466667	-0.047619
			0.714286	-0.142857
			0.555556	0.142857
			0.52381	0.047619
			0.733333	-0.2
			0.733333	0.0545455
			0.6	0.047619
			0.866667	0.571429
			0.52381	-0.142857
			0.857143	0.777778
			0.428571	0.0666667
			0.714286	-0.2
			0.6	0.127273
			0.866667	0.644444
			1	-0.0666667
			0.6	0
			0.866667	-0.0666667
			0.733333	0.0222222
			0.6	-0.345455
			0.809524	0.2
			0.733333	-0.0545455
			0.571429	0.2
			0.714286	-0.6
			0.866667	-0.285714
			0.490909	-0.0555556
			0.571429	-0.236364
			0.733333	0.272727
			0.6	-0.222222
			0.714286	-0.333333
			0.422222	0.555556
			0.6	0.333333
			0.866667	0.447619
			0.714286	-0.288889
			0.857143	-0.6
			0.357143	0.0909091
			0.866667	0.142857
			1	0.722222
			0.52381	-0.2
			0.428571	0.333333
			0.722222	-0.6
			0.428571	0.857143
			0.466667	0.238095
			0.642857	0.0666667
			0.866667	0
			0.555556	0.619048
			0.733333	0.538462
			0.466667	0.230769
			0.6	-0.357143
			0.714286	0.5
			1	0.181818
			0.733333	0.444444
			0.785714	0.333333
			0.6	0.102564
			1	-0.333333
			0.733333	0.5
			0.377778	0.142857
			0.866667	1
			0.857143	0.0666667
			0.52381	0.2
			0.52381	-0.428571
			0.6	0.428571
			1	-0.244444
			0.714286	0.309091
			0.571429	0.151515
			0.904762	0.222222
			0.5	0.0181818
			0.466667	0.127273
			0.454545	-0.197203
			0.714286	-0.333333
			0.6	0.314286
			0.866667	-0.466667
			0.714286	-0.238095
			0.781818	0.214286
			0.466667	-0.163636
			0.52381	-0.511111
			0.511111	0.333333
			0.6	0.047619
			0.714286	0.2
			0.733333	0.242424
			0.904762	0.142857
			0.555556	0
			0.52381	-0.555556
			0.428571	0.5
			0.52381	0.357143
			0.642857	0.866667
			0.6	0.466667
			0.52381	0
			0.619048	0.333333
			0.866667	0.733333
			0.6	0.0666667
			0.6	-0.333333
			0.6	-0.214286
			0.444444	0.222222
			0.5	-0.444444
			0.6	-0.111111
			1	0.0606061
			0.619048	0.222222
			0.377778	0.333333
			0.866667	-0.238095
			0.642857	0.047619
			0.444444	0.277778
			0.571429	-0.333333
			0.733333	-0.111111
			0.6	-0.285714
			0.444444	-0.238095
			0.571429	-0.0555556
			0.714286	-0.2
			0.642857	-0.345455
			0.733333	0.244444
			0.619048	-0.2
			0.466667	0.928571
			0.733333	0.288889
			0.809524	-0.0606061
			0.619048	-0.0714286
			0.466667	0.238095
			0.733333	0
			0.714286	-0.0545455
			0.428571	-0.236364
			0.733333	0.309091
			0.733333	0
			0.6	-0.2
			0.428571	0.2
			0.666667	-0.180952
			0.733333	0.555556
			0.466667	-0.0909091
			0.6	-0.30303
			0.6	-0.111111
			0.733333	0.214286
			0.619048	0.0666667
			0.714286	-0.238095
			0.6	-0.111111
			0.52381	-0.333333
			0.466667	0.333333
			0.6	-0.333333
			0.6	-0.466667
			0.6	0.444444
			0.52381	-0.5
			0.8	0.277778
			0.6	-0.428571
			0.428571	0.2
			0.611111	0.0666667
			1	0.214286
			0.6	-0.333333
			0.733333	-0.466667
			0.733333	-0.047619
			0.6	-0.357143
			0.6	0.333333
			0.6	0.142857
			0.6	-0.2
			0.6	0
			0.6	0.333333
			0.8	0.6
			0.6	-0.142857
			0.466667	-0.2
			0.6	-0.333333
			0.422222	-0.2
			0.428571	1
			0.733333	0.333333
			0.545455	0.52381
			0.508772	0.142857
			0.333333	-0.238095
			0.308824	0.785714
			0.381818	0.555556
			0.563636	0.214286
			0.733333	0.0666667
			0.52381	-0.2
			0.466667	0.238095
			0.6	0
			0.393939	0.0666667
			0.384615	0.2
			0.366667	0.0909091
			0.511111	-0.2
			0.27619	0.333333
			0.381818	0.52381
			0.381818	0.285714
			0.323529	-0.642857
			0.511111	0.142857
			0.593308	0.466667
			0.5	-0.2
			0.5	0.142857
			0.363636	0.142857
			0.733333	0.238095
			0.6	0.428571
			0.809524	-0.2
			0.494505	0.363636
			0.666667	-0.571429
			0.571429	-0.0666667
			0.527273	-0.166667
			0.6	-0.333333
			0.809524	0.388889
			0.714286	-0.52381
			0.733333	0.52381
			0.428571	0.2
			0.418182	-0.0222222
			0.636364	-0.333333
			0.383333	0.466667
			0.571429	0.466667
			0.714286	-0.2
			0.428571	0.333333
			0.511111	0.222222
			0.486195	0.142857
			0.611111	0.142857
			0.538462	0.2
			0.722222	-0.466667
			0.5	-0.285714
			0.714286	-0.047619
			0.5	-0.0666667
			0.571429	-0.333333
			0.619048	0.0666667
			0.6	0.2
			0.6	-0.2
			0.6	-0.214286
			0.563636	-0.0666667
			0.52381	-0.333333
			0.527273	-0.0666667
			1	0.333333
			0.571429	-0.333333
			0.571429	0.0555556
			0.444444	-0.642857
			0.466667	-0.127273
			0.388889	-0.047619
			0.688889	0.285714
			0.555556	-0.285714
			0.611111	0.142857
			0.466667	0.142857
			0.428571	0.466667
			0.444444	-0.238095
			0.52381	-0.333333
			0.619048	-0.0666667
			0.52381	-0.142857
			0.809524	-0.047619
			0.714286	-0.127273
			0.52381	0.285714
			0.619048	-0.166667
			0.5	-0.333333
			0.5	0.142857
			0.422222	0.333333
			0.52381	-0.733333
			0.511111	-0.454545
			0.6	0.733333
			0.5	-0.0714286
			0.444444	-0.833333
			0.571429	-0.466667
			0.333333	0.466667
			0.6	0.333333
			0.866667	0.428571
			0.5	0.571429
			0.388889	-0.222222
			0.722222	0.2
			0.428571	0.285714
			0.619048	0.714286
			0.6	-0.6
			0.733333	-0.333333
			1	0.6
			0.8	-0.0666667
			0.466667	0.142857
			0.8	0.733333
			0.714286	0.52381
			0.435897	-0.142857
			0.450549	0.571429
			0.410526	-0.357143
			0.52381	0.333333
			0.545455	-0.142857
			0.363636	-0.2
			0.298246	0.214286
			0.547368	0.333333
			0.371429	0.214286
			0.649123	0.642857
			0.426901	0.0909091
			0.424242	0.166667
			0.384615	0.428571
			0.298462	0.0545455
			0.314286	0.333333
			0.326087	-0.0666667
			0.378947	-0.333333
			0.480519	0.428571
			0.435897	-0.285714
			0.242165	0.285714
			0.378947	0.0909091
			0.538462	-0.2
			0.516484	-0.2
			0.377778	0.5
			0.714286	0.222222
			0.828571	-0.142857
			0.644444	-0.6
			0.611111	0.0666667
			0.672727	0.5
			0.692308	-0.2
			0.866667	-0.333333
			0.573529	-0.333333
			0.580952	-0.785714
			0.484848	0.333333
			0.620915	-0.6
			0.636364	-0.142857
			0.254902	-0.571429
			0.435897	-0.333333
			0.621053	0.6
			0.555556	-0.142857
			0.758242	-0.619048
			0.838235	0.2
			0.294118	-0.6
			0.672727	-0.466667
			0.771429	-0.333333
			0.666667	0.333333
			0.490909	-0.466667
			0.794118	0.333333
			0.461538	0.2
			0.619048	0
			0.418182	-0.0666667
			0.6	-0.142857
			0.415205	-0.393939
			0.733333	-0.0714286
			0.514706	-0.52381
			0.757576	-0.52381
			0.506494	0.214286
			0.279412	-0.142857
			0.35	-0.0666667
			0.555556	-0.388889
			0.573529	-0.0666667
			0.833333	0
			0.424242	-0.333333
			0.393939	-0.0666667
			0.422222	-0.466667
			0.444444	-0.333333
			0.497076	-0.0714286
			0.424242	0.466667
			0.377778	-0.466667
			0.45	-0.52381
			0.497076	0.2
			0.424242	-0.333333
			0.527273	-0.127273
			0.5	0.277778
			0.52381	0.142857
			0.52381	-0.714286
			0.52381	0.466667
			0.571429	0.0555556
			0.714286	0.047619
			0.666667	-0.428571
			0.428571	0.155556
			0.555556	-0.2
			0.714286	-0.333333
			0.589744	-0.809524
			0.866667	-0.52381
			0.6	-0.282051
			0.52381	-0.733333
			0.722222	0.0666667
			0.555556	0.155556
			0.428571	-0.0666667
			0.555556	-0.52381
			0.466667	-0.2
			0.52381	0.2
			0.5	0.047619
			0.422222	0.0222222
			0.411765	0.0666667
			0.461538	-0.238095
			0.571429	0.2
			0.511111	-0.428571
			0.75	-0.333333
			0.52381	0.2
			0.352381	0.2
			0.428571	-0.333333
			0.641026	-0.238095
			0.636364	-0.6
			0.611111	-0.357143
			0.308824	0.52381
			0.6	0.619048
			0.633333	-0.619048
			0.611111	0.733333
			0.274725	-0.6
			0.666667	-0.2
			0.641026	0.2
			0.418182	0.212121
			0.466667	0.0909091
			0.714286	-0.418182
			0.745455	-0.333333
			0.672727	0.047619
			0.406593	-0.333333
			0.377778	0.809524
			0.866667	0.238095
			0.833333	-0.428571
			0.714286	-0.0666667
			0.787879	0.466667
			0.333333	0.6
			0.714286	0.238095
			0.717949	0.733333
			0.472527	0.6
			0.422222	0.047619
			0.714286	0.333333
			0.5	0.238095
			0.451622	-0.0666667
			0.777778	0.733333
			0.490909	0.466667
			0.410256	0.333333
			0.308824	-0.0666667
			0.424242	0.333333
			0.619048	0.0666667
			0.52381	-0.466667
			0.466667	0.466667
			0.555556	0.5
			0.461538	0.2
			0.5	-0.238095
			0.363636	0.2
			0.733333	0.0666667
			0.381818	0.466667
			0.409524	0.0666667
			0.352941	0.52381
			0.418182	-0.0666667
			0.52381	0.333333
			0.538462	-0.238095
			0.928571	0.142857
			0.563636	0.0666667
			0.52381	0.214286
			0.428571	-0.0666667
			0.410256	-0.2
			0.6	0.2
			0.52381	0.166667
			0.5	-0.2
			0.818182	-0.333333
			0.52381	0.466667
			0.357143	-0.333333
			0.757576	1
			0.785714	0.466667
			0.642857	0.52381
			0.745455	0.285714
			0.428571	0.666667
			0.648352	0.428571
			0.642857	0.2
			0.758242	0.333333
			0.777778	-0.619048
			0.461538	0.2
			0.722222	-0.2
			0.781818	0.466667
			0.733333	-0.6
			0.745455	0.466667
			0.714286	0.0555556
			0.555556	0.357143
			0.582418	0.047619
			0.266667	-0.333333
			0.781818	0.047619
			0.515152	-0.466667
			0.406593	-0.0714286
			0.5	0.619048
			0.571429	0.733333
			0.381818	0.111111
			0.619048	0.0222222
			0.381818	-0.0666667
			0.487179	0.0666667
			0.714286	0.047619
			0.644444	-0.0666667
			0.619048	-0.238095
			0.619048	0.333333
			0.809524	-0.2
			0.619048	0.0666667
			0.619048	0.52381
			0.571429	0.0666667
			0.5	0.466667
			0.619048	-0.0666667
			0.714286	0.428571
			0.555556	0.428571
			0.454545	0.0666667
			0.785714	-0.0666667
			0.472527	0.2
			0.666667	-0.142857
			0.545455	0.0666667
			0.619048	0.142857
			0.52381	0.714286
			0.67619	0.222222
			0.683333	0.2
			0.52381	-0.2
			0.571429	0.5
			0.428571	-0.0666667
			0.422222	0.142857
			0.527273	0.333333
			0.564103	0.388889
			0.733333	0.333333
			0.733333	-0.0714286
			0.52381	0.2
			0.6	0.571429
			0.6	0.047619
			0.733333	0.238095
			0.866667	0
			0.619048	-0.142857
			0.642857	-0.142857
			0.6	0.714286
			0.733333	-0.0666667
			0.5	0.714286
			0.6	0.428571
			0.410256	-0.2
			0.428571	-0.047619
			0.428571	-0.0666667
			1	-0.142857
			0.5	0.142857
			0.6	0.2
			0.733333	0.333333
			0.428571	-0.0666667
			1	0.0666667
			0.619048	0.466667
			0.6	0.2
			0.6	0.142857
			0.642857	0.0666667
			0.52381	0.466667
			0.466667	0.214286
			0.6	0.333333
			0.619048	0.238095
			0.428571	0.0666667
			0.6	0.047619
			0.6	0.466667
			0.619048	0.0666667
			1	-0.0666667
			1	0.2
			0.6	0.0666667
			0.428571	0.0555556
			0.8	0.0666667
			0.611111	0.0666667
			0.52381	0.6
			0.466667	-0.333333
			0.6	0.714286
			0.619048	-0.2
			0.733333	0.733333
			0.733333	-0.0714286
			0.466667	-0.733333
			0.5	0.0666667
			0.619048	-0.0666667
			0.466667	0.2
			0.52381	0.733333
			0.904762	0.866667
			0.428571	0.142857
			0.428571	-0.047619
			0.6	-0.333333
			0.52381	-0.0666667
			0.5	0.0555556
			0.714286	0.466667
			0.52381	0.466667
			0.466667	0.2
			0.6	0.142857
			0.428571	0.288889
			0.52381	-0.388889
			0.388889	0.285714
			0.444444	0.6
			0.466667	0.142857
			0.454545	0.466667
			0.333333	-0.0666667
			0.733333	0.714286
			0.6	-0.2
			0.809524	0.333333
			0.6	0.866667
			0.733333	0.6
			0.642857	0.0666667
			0.733333	-0.6
			0.904762	-0.666667
			0.733333	-0.333333
			0.52381	-0.333333
			0.733333	-0.0666667
			0.5	0.142857
			0.5	-0.155556
			0.809524	0.333333
			0.388889	0.047619
			0.785714	0.142857
			0.642857	0.142857
			0.428571	0.333333
			0.6	-0.214286
			0.428571	0.733333
			0.6	-0.466667
			0.809524	0.472527
			0.714286	0.0714286
			0.5	0.363636
			0.357143	-0.357143
			0.857143	0.285714
			0.733333	-0.142857
			0.571429	0.142857
			0.466667	0.733333
			0.733333	-0.0714286
			0.619048	-0.333333
			0.466667	0.466667
			0.733333	0.2
			0.5	-0.733333
			0.428571	-0.466667
			0.714286	-0.0606061
			0.822222	0.285714
			0.561905	-0.047619
			0.632353	0.142857
			0.632353	0.238095
			0.745455	-0.333333
			0.818182	0.6
			0.846154	0.904762
			0.692308	0.333333
			0.692308	0.333333
			0.714286	-0.511111
			0.688889	0.538462
			0.79085	-0.166667
			0.856209	0.333333
			0.433333	0.52381
			0.544118	-0.619048
			0.666667	0.047619
			0.571429	-0.333333
			0.647059	0.047619
			0.388889	0.619048
			0.692308	-0.6
			0.692308	0.333333
			0.699346	0.714286
			0.621053	0.102564
			0.346405	0.2
			0.684211	0.333333
			0.764706	0.277778
			0.418182	0.0714286
			0.571429	0.0555556
			0.381818	-0.333333
			0.631579	-0.2
			0.74359	-0.428571
			0.490909	0.333333
			0.641026	-0.0666667
			0.424837	-0.238095
			0.636364	0.238095
			0.6	0.142857
			0.698422	0
			0.766667	-0.163636
			0.418182	-0.166667
			0.766667	-0.333333
			0.733333	0.142857
			0.515789	0.428571
			0.6	-0.428571
			0.516484	-0.52381
			0.426471	0.2
			0.660819	-0.0714286
			0.514706	-0.222222
			0.636364	-0.238095
			0.752381	-0.214286
			0.6	0.611111
			0.733333	-0.0666667
			0.529412	0.142857
			0.461988	0.0666667
			0.504762	-0.466667
			0.735294	-0.277778
			0.857143	0.333333
			0.661765	0.0666667
			0.780952	0.2
			0.282051	0.2
			0.644357	0.357143
			0.673684	-0.0666667
			0.473296	-0.142857
			0.333333	0.333333
			0.545455	-0.238095
			0.555556	0.733333
			0.333333	0.0769231
			0.533333	-0.142857
			0.333333	-0.333333
			0.422577	-0.047619
			0.478921	0.155556
			0.435897	0.0666667
			0.422577	0.490909
			0.644444	-0.238095
			0.5	0.214286
			0.375696	-0.733333
			0.55	0.2
			0.589744	0.636364
			0.374201	-0.047619
			0.667298	0.333333
			0.366667	0.0666667
			0.455882	0.238095
			0.704295	0.444444
			0.503831	-0.2
			0.477084	0.0512821
			0.460255	-0.2
			0.733333	0.357143
			0.384615	0.333333
			0.5	0.357143
			0.410045	-0.515152
			0.709692	0.142857
			0.340177	0.733333
			0.512821	0.214286
			0.390476	0.333333
			0.606464	0.214286
			0.656508	0
			0.374201	-0.454545
			0.437996	0.272727
			0.348394	-0.333333
			0.656508	0.733333
			0.529043	0.047619
			0.641026	-0.333333
			0.632271	0.142857
			0.466667	0
			0.604396	-0.333333
			0.466667	-0.0666667
			0.505263	0.428571
			0.40452	0.047619
			0.444444	0.0545455
			0.444444	-0.0666667
			0.508295	-0.388889
			0.904762	-0.0666667
			1	0.0909091
			0.714286	-0.047619
			0.6	0.619048
			0.733333	-0.0666667
			0.6	-0.428571
			0.866667	0.333333
			0.714286	-0.0714286
			0.733333	-0.333333
			0.466667	0.52381
			0.619048	-0.047619
			0.6	0.214286
			0.809524	-0.333333
			0.857143	-0.6
			0.888889	0.357143
			0.833333	-0.238095
			0.6	0.138013
			0.904762	0.333333
			0.733333	-0.333333
			0.6	-0.466667
			0.6	-0.2
			1	-0.244444
			1	0.466667
			0.6	0.733333
			0.619048	0.466667
			0.6	0.142857
			0.6	-0.2
			0.52381	-0.0909091
			0.904762	-0.0666667
			0.6	0.2
			0.733333	-0.2
			0.866667	-0.52381
			0.6	0.52381
			0.6	0.888889
			0.733333	1
			0.5	-0.2
			0.619048	0.285714
			0.904762	0.142857
			0.733333	0.2
			0.619048	-0.2
			0.6	0.047619
			0.966092	-0.0666667
			0.619048	-0.0666667
			0.733333	-0.515152
			0.909241	-0.571429
			0.619048	-0.047619
			0.722222	0.0666667
			1	0.428571
			0.944444	-0.0666667
			0.828079	-0.151515
			0.714286	0.0666667
			0.428571	0.142857
			0.866667	-0.2
			0.866667	0.5
			0.68313	0.111111
			0.809524	-0.428571
			0.714286	-0.0666667
			0.428571	-0.6
			0.866667	0.357143
			0.809524	-0.2
			0.6	-0.466667
			0.714286	-0.428571
			0.733333	0.0666667
			0.733333	-0.285714
			0.642857	-0.2
			0.428571	0.0666667
			0.6	-0.285714
			0.6	0.0555556
			1	0.142857
			0.52381	-0.2
			0.733333	0.6
			0.6	0.142857
			0.866667	0.142857
			0.714286	0.142857
			0.6	-0.2
			0.6	-0.047619
			0.666667	0.155556
			0.866667	-0.0666667
			0.52381	-0.238095
			0.555556	-0.333333
			0.857143	-0.6
			0.571429	-0.285714
			0.688889	-0.142857
			0.688889	0.333333
			0.688889	-0.2
			0.422222	0.619048
			0.444444	-0.0666667
			0.5	0.0545455
			0.555556	0
			0.644444	-0.142857
			0.6	0.142857
			0.571429	-0.733333
			0.6	0.2
			0.444444	0.047619
			1	-0.047619
			0.52381	0.047619
			0.555556	-0.142857
			0.52381	-0.333333
			0.714286	0.0555556
			0.555556	0.142857
			0.714286	-0.2
			0.5	-0.333333
			0.571429	-0.142857
			0.5	0.285714
			0.571429	-0.333333
			0.555556	0.2
			0.781818	0.0714286
			0.785714	0.611111
			0.466667	-0.333333
			0.822222	0.733333
			0.5	0.672727
			0.454545	0.0714286
			0.485714	0.571429
			0.449467	-0.142857
			0.490909	0.619048
			0.644444	0.214286
			0.32381	-0.466667
			0.504762	-0.155556
			0.692308	-0.0666667
			0.512821	-0.466667
			0.252632	0.0666667
			0.352941	-0.2
			0.642857	0.333333
			0.571429	-0.0666667
			0.52381	0.5
			0.714286	-0.466667
			0.619048	0.277778
			0.644444	0.2
			0.666667	0.733333
			0.833333	0.333333
			0.644444	0.0666667
			0.717949	0.466667
			0.615385	-0.238095
			0.333333	-0.047619
			0.461538	0.333333
			0.604396	0.142857
			0.619048	0.238095
			0.714286	0.142857
			0.714286	0.0714286
			0.362637	-0.047619
			0.511111	-0.111111
			0.6	0.5
			0.527273	-0.0666667
			0.563636	-0.142857
			0.619048	0.733333
			0.714286	0.333333
			0.52381	0.2
			0.511111	-0.238095
			0.428571	-0.333333
			0.454545	-0.2
			0.382353	0
			0.485714	0.466667
			0.466667	0.166667
			0.714286	-0.142857
			0.619048	0.238095
			0.466667	1
			0.381818	0.0666667
			1	-0.642857
			0.454545	-0.2
			0.6	-0.2
			0.733333	-0.6
			0.333333	-0.0666667
			0.5	0.466667
			0.619048	-0.0666667
			0.466667	-0.0714286
			0.511111	-0.238095
			0.571429	0.52381
			0.377778	-0.5
			0.466667	-0.2
			0.5	0.2
			0.714286	0.0666667
			0.52381	-0.0666667
			0.388889	-0.2
			0.6	-0.244444
			0.642857	-0.0222222
			0.5	0.5
			0.6	-0.142857
			0.357143	0.214286
			0.5	0.357143
			0.466667	0.333333
			0.571429	-0.428571
			0.418182	-0.047619
			0.6	0.047619
			1	1
			0.466667	0.2
			0.527273	-0.333333
			0.5	0.722222
			0.555556	0.047619
			0.466667	0.466667
			0.571429	-0.0666667
			0.6	0.333333
			0.733333	-0.0714286
			0.809524	0.555556
			0.714286	-0.357143
			1	-0.428571
			0.866667	-0.222222
			0.604396	0.222222
			0.418182	-0.333333
			0.538462	0.222222
			0.384615	0.166667
			0.381818	0.333333
			0.511111	-0.0222222
			0.454545	-0.047619
			0.410256	0.333333
			0.466667	0.2
			0.515152	0.428571
			0.672727	0.52381
			0.733333	0.374201
			0.444444	-0.428571
			0.274854	-0.151515
			0.733333	0.6
			0.454545	0.142857
			0.352381	1
			0.279412	-0.2
			0.563636	0.047619
			0.527273	0.809524
			0.377778	0.555556
			0.484848	0.466667
			0.657143	0.428571
			0.368421	-0.238095
			0.487179	0.466667
			0.424242	-0.333333
			0.555556	0.333333
			0.454545	0.333333
			0.538462	0.285714
			0.555556	-0.357143
			0.619048	-0.466667
			0.888889	0.238095
			0.809524	0.2
			0.484848	0.0666667
			0.428571	-0.288889
			0.428571	-0.428571
			0.504762	0.393939
			0.6	0.0666667
			0.714286	0.428571
			0.515152	0.142857
			0.444444	-0.333333
			0.714286	0.047619
			0.52381	-0.333333
			0.428571	-0.333333
			0.604396	-0.357143
			0.393939	-0.0714286
			0.494505	0.333333
			0.538462	0.047619
			0.714286	0
			0.545455	0.2
			0.318681	0.2
			0.714286	0.047619
			0.555556	0.619048
			0.722222	0.238095
			0.428571	0.333333
			0.418182	-0.388889
			0.377778	0.333333
			0.381818	0.333333
			0.428571	-0.333333
			0.714286	-0.0555556
			0.52381	-0.214286
			0.714286	-0.733333
			0.52381	0.2
			0.5	-0.6
			0.6	-0.333333
			0.714286	-0.619048
			0.428571	0.466667
			0.333333	0.333333
			0.428571	-0.214286
			0.454545	-0.428571
			0.688889	0.333333
			0.504762	-0.047619
			0.833333	0.466667
			0.52381	0.333333
			0.619048	-0.0666667
			0.714286	0.244444
			0.714286	-0.142857
			0.619048	0.357143
			0.466667	-0.466667
			0.487179	-0.733333
			0.6	-0.153846
			0.733333	0.571429
			0.52381	-0.511111
			0.733333	0.466667
			0.527273	-0.0666667
			0.418182	0.238095
			0.6	-0.238095
			0.555556	0.238095
			0.52381	0.214286
			0.5	-0.357143
			0.714286	-0.555556
			0.733333	0.333333
			0.619048	0.214286
			0.642857	0.0666667
			0.5	-0.2
			0.866667	0.0666667
			0.619048	-0.333333
			0.466667	-0.214286
			0.866667	0.733333
			0.6	-0.666667
[truncated: 11,583 more rows]

## Sheet: Fig.1g
		Bin Centers (s)	Fraction
		-0.475	0.0209224
		-0.45	0.0220615
		-0.425	0.0163513
		-0.4	0.0152109
		-0.375	0.013745
		-0.35	0.0130606
		-0.325	0.0172528
		-0.3	0.0249798
		-0.275	0.0223115
		-0.25	0.0175775
		-0.225	0.030319
		-0.2	0.0242613
		-0.175	0.0271194
		-0.15	0.0240866
		-0.125	0.0381597
		-0.1	0.0412709
		-0.075	0.0420042
		-0.05	0.0434555
		-0.025	0.066762
		0	0.0634526
		0.025	0.0644725
		0.05	0.0401156
		0.075	0.039545
		0.1	0.0294462
		0.125	0.0215829
		0.15	0.0216437
		0.175	0.0175167
		0.2	0.0164175
		0.225	0.0139331
		0.25	0.0150252
		0.275	0.012782
		0.3	0.0132489
		0.325	0.0167769
		0.35	0.0174618
		0.375	0.0107586
		0.4	0.0143323
		0.425	0.0178535
		0.45	0.0191257
		0.475	0.0135973
