# Supplementary material for: Replay and representation dynamics in the hippocampus of freely flying bats
Source: Nature. 2025 Jul 9;645(8082):974–80. doi: 10.1038/s41586-025-09341-z (PMC12460160; doi:10.1038/s41586-025-09341-z)
Supplement: Supplementary file 3 — Source Data Fig. 2 [file 41586_2025_9341_MOESM3_ESM.xlsx]

## Sheet: Fig.2d
			Replay/min
			Near Flight	Rest
			0.440199	0.461776
			0.854503	0.793677
			1.47596	1.7028
			0.310728	0.490637
			0.233377	0.304825
			0.0972403	0.128347
			0.155584	0.256694
			0.350065	0.465259
			0.155584	0.192521
			0.233377	0.385042
			0.155584	0.144391
			0.175033	0.224608
			0.350065	0.513389
			0.155584	0.224608
			0.885872	0.656488
			0.288871	0.538657
			0.693291	0.622822
			0.577742	0.791152
			0.0962904	0.117831
			0.0962904	0.100998
			0.288871	0.286162
			0.770323	0.757486
			0.537397	0.61036
			0.268698	0.193529
			0.246307	0.431718
			0.0223915	0.148868
			0.313481	0.446605
			0	0.126886
			0.0639046	0.190329
			0.0426031	0.0158608
			0.0426031	0.0793039
			0.974831	1.39269
			0.451559	1.0142
			1.03674	2.79578
			0.703499	1.9646
			0.33772	1.03789
			1.24697	1.55684
			0.779354	1.08979
			0.883268	1.16763
			0.363698	1.14168
			1.19501	1.58279
			0.597505	1.37521
			0.857289	1.19358
			0.148384	0.116703
			0.190779	0.204231
			0.0847908	0.233407
			0.0423954	0.0583517
			0.127186	0.35011
			0.190779	0.175055
			0.232124	0.29034
			0.116062	0.0527891
			0.0967181	0.211156
			0.232124	0.422313
			1.09023	1.01403
			1.09023	1.0557
			0.165832	0.0845332
			0.221109	0.570599
			0.221109	0.401533
			0.165832	0.380399
			0.0921378	0.0501896
			0.12285	0.117109
			0.286628	0.25465
			0.334399	0.25465
			0.0955427	0.137119
			0.1672	0.195885
			0.143314	0.215473
			0.430537	0.455865
			0.902078	0.60782
			0.173691	0.5097
			0.217113	0.222994
			0.151979	0.5097
			0.82514	2.03474
			0.353632	0.957527
			0.400783	0.807913
			0.488087	0.887919
			0.346384	1.08095

## Sheet: Fig.2e
		Fraction Remote
		Forward	Reverse
		0.69	0.69

## Sheet: Fig.2f
			Fraction Local (Space+Time)
	ds (m)	dt (s)	Forward	Reverse
	0.1	6	0.00439024	0.0262843
	0.2	12	0.0234146	0.0501792
	0.3	18	0.04	0.0764636
	0.4	24	0.0531707	0.0908005
	0.5	30	0.0668293	0.106332
	0.6	36	0.075122	0.129032
	0.7	42	0.0843902	0.146953
	0.8	48	0.0907317	0.154122
	0.9	54	0.0995122	0.168459
	1	60	0.10878	0.179211

## Sheet: Fig.2g
		Trajectory Length (m)
		2.66079
		4.88916
		5.21828
		5.28259
		5.36497
		5.41622
		5.45516
		5.46316
		5.47176
		5.48089
		5.57385
		5.60801
		5.66165
		5.73064
		5.76039
		5.77784
		5.7802
		5.83781
		5.8476
		5.87746
		5.90077
		5.93944
		5.98178
		6.18008
		6.1958
		6.19622
		6.20106
		6.22223
		6.23197
		6.23203
		6.24698
		6.286
		6.30397
		6.31448
		6.32182
		6.35811
		6.36112
		6.4679
		9.791
		9.82601
		9.84345
		10.1212
		10.1356
		10.1884
		10.2364
		10.305
		10.4702
		10.5633
		10.5801
		10.5901
		10.7177
		10.8152
		10.9688
		11.0246
		11.1124
		11.1286
		11.2251
		11.5254
		11.6364
		11.6872
		11.8395
		11.8801
		12.0409
		12.0716
		12.2289
		12.2935
		17.246
		18.1942
		18.8811
		19.947
		19.9869

## Sheet: Fig.2i
	Flight Duration(s)		Flight Length (m)			Replay Duration(s)		Replay Speed (m/s)
	Short	Long	Short	Long		Short	Long	Short	Long
	2.30227	3.87917	6.35811	11.0246		0.333333	0.508333	18.2529	11.6617
	2.09444	3.52206	6.4679	10.305		0.383333	0.433333	15.7881	16.0736
	2.08125	4.10417	5.46316	12.0716		0.35	0.625	10.8016	8.82892
	2.05208	4.04833	6.30397	12.0409		0.883333	0.508333	3.40869	12.9987
	1.78958	3.381	5.28259	9.791		0.454167	0.333333	8.50126	22.8014
	1.59375	3.48947	4.88916	10.1212		0.404167	0.375	11.8149	16.3098
	2.06111	4.19295	6.1958	11.8801		0.4	0.341667	12.3784	22.2032
	2.09167	3.86364	6.36112	10.9688		0.579166	0.383333	17.2055	14.0089
	2.175	3.52167	5.57385	10.5801		0.341666	0.370833	11.3648	24.4521
	2.08272	3.875	5.7802	11.1124		0.358333	0.308333	14.789	12.5788
	2.19823	4.21204	5.60801	12.2935		0.383333	0.508333	8.35925	16.9221
	2.0325	3.68293	5.76039	11.2251		0.308333	0.358334	11.765	24.6379
	2.12083	4.0575	6.31448	12.2289		0.341667	0.383333	15.9851	16.0644
	2.25093	3.96806	6.20106	11.5254		0.358333	0.533333	12.7918	12.5698
	2.34667	3.4781	5.83781	10.1884		0.3125	0.5	8.35033	10.4285
	2.14693	3.6391	5.66165	11.1286		0.675	0.766666	4.82436	9.21286
	2.04222	3.7375	5.21828	10.5633		0.425	0.541667	10.154	15.8599
	2.35389	3.5901	5.48089	9.84345		0.720833	0.708333	3.5	11.1993
	2.31444	3.96354	6.23197	10.2364		0.708333	0.3	3.08029	30.4639
	2.29699	3.62361	5.87746	9.82601		0.520833	0.225	4.39452	37.3672
	2.50144	3.87865	6.22223	10.1356		0.316667	0.408333	26.8591	17.1424
	2.54069	4.30606	6.32182	10.5901		0.325	0.533333	15.0506	12.1565
	2.31111	3.67778	6.23203	10.4702		0.366667	0.304167	10.4229	19.9396
	2.01354	4.39762	5.8476	11.6364		0.416666	0.658333	12.6609	17.3408
	2.01563	3.70926	5.36497	11.6872		0.35	0.304167	10.6743	29.8708
	2.0745	3.75833	5.98178	10.7177		0.3	0.329167	14.7867	23.4368
	2.23613	4.025	6.19622	10.8152		0.454167	0.491666	12.2674	9.9386
	2.17868	4.24776	5.41622	11.8395		0.558333	0.325	7.77176	19.7801
	2.05208		5.93944			0.45		12.0464
	2.04514		5.47176			0.3		9.95
	1.99833		5.77784			0.333333		26.9172
	1.98963		5.45516			0.541666		4.55074
	1.98196		5.73064			0.533333		6.85231
	2.275		6.24698			0.3375		11.2929
	2.26944		6.18008			0.316667		9.32363
	2.26106		6.286			0.479167		8.90289
	2.26574		5.90077			0.425		9.73574
