# Supplementary material for: Replay and representation dynamics in the hippocampus of freely flying bats
Source: Nature. 2025 Jul 9;645(8082):974–80. doi: 10.1038/s41586-025-09341-z (PMC12460160; doi:10.1038/s41586-025-09341-z)
Supplement: Supplementary file 4 — Source Data Fig. 3 [file 41586_2025_9341_MOESM4_ESM.xlsx]

## Sheet: Fig. 3c
	Frequency (Hz)	Power Spectral Density
	1.005	0.0306268
	1.01	0.0292181
	1.015	0.0283399
	1.02	0.0268449
	1.025	0.0256267
	1.03	0.0246625
	1.035	0.0253547
	1.04	0.0260359
	1.045	0.0267052
	1.05	0.0275404
	1.055	0.0283479
	1.06	0.0291082
	1.065	0.0297374
	1.07	0.0301526
	1.075	0.0302372
	1.08	0.0300143
	1.085	0.0303588
	1.09	0.0319914
	1.095	0.032907
	1.1	0.0332965
	1.105	0.032767
	1.11	0.0336068
	1.115	0.0344638
	1.12	0.0337587
	1.125	0.0318484
	1.13	0.0298273
	1.135	0.0298366
	1.14	0.0308737
	1.145	0.0323975
	1.15	0.0333163
	1.155	0.0339077
	1.16	0.0343007
	1.165	0.0350689
	1.17	0.0360414
	1.175	0.0371384
	1.18	0.0349511
	1.185	0.0328269
	1.19	0.0307687
	1.195	0.0287625
	1.2	0.0268924
	1.205	0.0251951
	1.21	0.0265217
	1.215	0.0276272
	1.22	0.0279101
	1.225	0.0268791
	1.23	0.0260282
	1.235	0.0259664
	1.24	0.0259093
	1.245	0.0256029
	1.25	0.0246586
	1.255	0.023792
	1.26	0.0227893
	1.265	0.0212477
	1.27	0.0202515
	1.275	0.0196496
	1.28	0.0198094
	1.285	0.0201737
	1.29	0.020581
	1.295	0.0205323
	1.3	0.0204393
	1.305	0.0203842
	1.31	0.0211646
	1.315	0.0214162
	1.32	0.0212055
	1.325	0.0198214
	1.33	0.0187046
	1.335	0.017858
	1.34	0.0178531
	1.345	0.0183815
	1.35	0.0195433
	1.355	0.0209376
	1.36	0.0216189
	1.365	0.0211708
	1.37	0.0203468
	1.375	0.0197211
	1.38	0.0195874
	1.385	0.0197312
	1.39	0.0198975
	1.395	0.0199658
	1.4	0.0203752
	1.405	0.0207368
	1.41	0.0206097
	1.415	0.0204824
	1.42	0.0203794
	1.425	0.0203824
	1.43	0.0202206
	1.435	0.0200147
	1.44	0.0200684
	1.445	0.02031
	1.45	0.0206321
	1.455	0.0205103
	1.46	0.0201923
	1.465	0.0197378
	1.47	0.0198847
	1.475	0.0197422
	1.48	0.0193164
	1.485	0.0188671
	1.49	0.0184829
	1.495	0.0181776
	1.5	0.0187013
	1.505	0.0193722
	1.51	0.0201662
	1.515	0.0198482
	1.52	0.0192288
	1.525	0.0183422
	1.53	0.0171458
	1.535	0.0160166
	1.54	0.0152006
	1.545	0.0149312
	1.55	0.014931
	1.555	0.015261
	1.56	0.015999
	1.565	0.0167024
	1.57	0.0166116
	1.575	0.0163935
	1.58	0.0161399
	1.585	0.0160496
	1.59	0.0157146
	1.595	0.0152895
	1.6	0.0154764
	1.605	0.0162377
	1.61	0.017445
	1.615	0.0187724
	1.62	0.0199968
	1.625	0.0211236
	1.63	0.0214179
	1.635	0.0209413
	1.64	0.0195788
	1.645	0.0184025
	1.65	0.017623
	1.655	0.0173959
	1.66	0.0176566
	1.665	0.0177306
	1.67	0.0173562
	1.675	0.0170456
	1.68	0.0168512
	1.685	0.0168904
	1.69	0.0171551
	1.695	0.0174677
	1.7	0.0177354
	1.705	0.0174041
	1.71	0.0171473
	1.715	0.0180549
	1.72	0.019716
	1.725	0.0214046
	1.73	0.0212372
	1.735	0.020372
	1.74	0.0190948
	1.745	0.0178677
	1.75	0.0169258
	1.755	0.0162415
	1.76	0.0164645
	1.765	0.0163767
	1.77	0.0160043
	1.775	0.0154087
	1.78	0.0149054
	1.785	0.0145072
	1.79	0.0152412
	1.795	0.015979
	1.8	0.0166298
	1.805	0.0169853
	1.81	0.017491
	1.815	0.0183171
	1.82	0.0172787
	1.825	0.0159092
	1.83	0.0145866
	1.835	0.0144053
	1.84	0.0144058
	1.845	0.0140621
	1.85	0.0139202
	1.855	0.0139823
	1.86	0.014536
	1.865	0.0148719
	1.87	0.014983
	1.875	0.0144381
	1.88	0.0141908
	1.885	0.0141112
	1.89	0.013997
	1.895	0.013648
	1.9	0.013122
	1.905	0.0124535
	1.91	0.0122661
	1.915	0.0125041
	1.92	0.0126375
	1.925	0.0126418
	1.93	0.0125057
	1.935	0.0128809
	1.94	0.013495
	1.945	0.0143957
	1.95	0.0148989
	1.955	0.0146298
	1.96	0.0131469
	1.965	0.0119691
	1.97	0.0113026
	1.975	0.0115927
	1.98	0.0113901
	1.985	0.0111028
	1.99	0.0109238
	1.995	0.0111544
	2	0.0115319
	2.005	0.0119359
	2.01	0.0120722
	2.015	0.0122936
	2.02	0.0135211
	2.025	0.0143486
	2.03	0.0149083
	2.035	0.0151248
	2.04	0.015651
	2.045	0.016328
	2.05	0.0160783
	2.055	0.0160359
	2.06	0.0161783
	2.065	0.0168972
	2.07	0.0171298
	2.075	0.0168503
	2.08	0.0163188
	2.085	0.0159754
	2.09	0.0158894
	2.095	0.0156301
	2.1	0.0154369
	2.105	0.0153774
	2.11	0.0155271
	2.115	0.0158405
	2.12	0.0164142
	2.125	0.0168317
	2.13	0.0170121
	2.135	0.0166792
	2.14	0.0155524
	2.145	0.0142639
	2.15	0.0133042
	2.155	0.0135553
	2.16	0.0143412
	2.165	0.0152271
	2.17	0.0154708
	2.175	0.0153154
	2.18	0.0147798
	2.185	0.0146713
	2.19	0.0148214
	2.195	0.0146206
	2.2	0.014217
	2.205	0.013669
	2.21	0.0142123
	2.215	0.0147148
	2.22	0.0151757
	2.225	0.0147614
	2.23	0.0144084
	2.235	0.0141671
	2.24	0.0142947
	2.245	0.0145607
	2.25	0.0149902
	2.255	0.0150598
	2.26	0.0148375
	2.265	0.0141569
	2.27	0.0129691
	2.275	0.0119938
	2.28	0.0118287
	2.285	0.0127243
	2.29	0.0139131
	2.295	0.0149818
	2.3	0.0150912
	2.305	0.0147648
	2.31	0.0142382
	2.315	0.013985
	2.32	0.0138295
	2.325	0.013388
	2.33	0.0129359
	2.335	0.0126047
	2.34	0.0137195
	2.345	0.0150145
	2.35	0.0164033
	2.355	0.0161319
	2.36	0.0159187
	2.365	0.0157631
	2.37	0.0153249
	2.375	0.0147047
	2.38	0.0138715
	2.385	0.01361
	2.39	0.0135487
	2.395	0.0137191
	2.4	0.0136646
	2.405	0.0135987
	2.41	0.013572
	2.415	0.0130724
	2.42	0.0123155
	2.425	0.0111904
	2.43	0.0108945
	2.435	0.0109573
	2.44	0.011365
	2.445	0.0117552
	2.45	0.0120814
	2.455	0.012169
	2.46	0.0119907
	2.465	0.0116941
	2.47	0.0114847
	2.475	0.0110496
	2.48	0.01049
	2.485	0.010097
	2.49	0.0100395
	2.495	0.0102482
	2.5	0.0106222
	2.505	0.0111946
	2.51	0.011956
	2.515	0.0122983
	2.52	0.0124478
	2.525	0.0123783
	2.53	0.012689
	2.535	0.0131503
	2.54	0.0137908
	2.545	0.0143444
	2.55	0.0145096
	2.555	0.0139952
	2.56	0.0134343
	2.565	0.0131215
	2.57	0.013396
	2.575	0.0135229
	2.58	0.0137194
	2.585	0.0142448
	2.59	0.0144513
	2.595	0.0143866
	2.6	0.0137206
	2.605	0.0134491
	2.61	0.0134057
	2.615	0.0135811
	2.62	0.0136349
	2.625	0.0136028
	2.63	0.0134545
	2.635	0.0134841
	2.64	0.013657
	2.645	0.0140412
	2.65	0.0143559
	2.655	0.0146066
	2.66	0.0144573
	2.665	0.0141656
	2.67	0.0137147
	2.675	0.0135449
	2.68	0.0135546
	2.685	0.0137919
	2.69	0.0141214
	2.695	0.0143414
	2.7	0.0143516
	2.705	0.0138951
	2.71	0.0133618
	2.715	0.0128565
	2.72	0.0129459
	2.725	0.0131252
	2.73	0.0131047
	2.735	0.0127123
	2.74	0.0122085
	2.745	0.0117889
	2.75	0.0115653
	2.755	0.0114965
	2.76	0.0117702
	2.765	0.0121428
	2.77	0.0125387
	2.775	0.0126458
	2.78	0.0126926
	2.785	0.0126905
	2.79	0.0125969
	2.795	0.0127243
	2.8	0.0130485
	2.805	0.0133319
	2.81	0.0135743
	2.815	0.0137718
	2.82	0.013835
	2.825	0.0139457
	2.83	0.01413
	2.835	0.014778
	2.84	0.0154168
	2.845	0.0159525
	2.85	0.0163081
	2.855	0.0165451
	2.86	0.0166003
	2.865	0.016288
	2.87	0.0156519
	2.875	0.0143946
	2.88	0.0133053
	2.885	0.01246
	2.89	0.0122823
	2.895	0.0122314
	2.9	0.0122784
	2.905	0.0125335
	2.91	0.0127962
	2.915	0.0130212
	2.92	0.0129228
	2.925	0.0127025
	2.93	0.0124176
	2.935	0.0124404
	2.94	0.0124444
	2.945	0.0124255
	2.95	0.0118067
	2.955	0.0111646
	2.96	0.0104977
	2.965	0.010155
	2.97	0.00991852
	2.975	0.0098031
	2.98	0.00972832
	2.985	0.00974715
	2.99	0.00991103
	2.995	0.0108261
	3	0.0117937
	3.005	0.0126107
	3.01	0.0125464
	3.015	0.0122752
	3.02	0.0120248
	3.025	0.0123458
	3.03	0.0127975
	3.035	0.013053
	3.04	0.0129589
	3.045	0.0127261
	3.05	0.0125449
	3.055	0.012862
	3.06	0.0134741
	3.065	0.0142653
	3.07	0.0145469
	3.075	0.0144161
	3.08	0.0133927
	3.085	0.0122505
	3.09	0.0110196
	3.095	0.0103113
	3.1	0.0100858
	3.105	0.010356
	3.11	0.0108388
	3.115	0.0113584
	3.12	0.0119157
	3.125	0.0122561
	3.13	0.0122913
	3.135	0.01188
	3.14	0.0120257
	3.145	0.0123954
	3.15	0.0130319
	3.155	0.0129651
	3.16	0.0126977
	3.165	0.0123357
	3.17	0.0121756
	3.175	0.0122128
	3.18	0.0126861
	3.185	0.0134339
	3.19	0.0142474
	3.195	0.01485
	3.2	0.0151183
	3.205	0.0150535
	3.21	0.0139372
	3.215	0.0127906
	3.22	0.0116685
	3.225	0.0110618
	3.23	0.0105878
	3.235	0.010241
	3.24	0.0106032
	3.245	0.0109673
	3.25	0.0113332
	3.255	0.0119972
	3.26	0.0128097
	3.265	0.0137948
	3.27	0.0147404
	3.275	0.0150531
	3.28	0.0144142
	3.285	0.0137671
	3.29	0.0133739
	3.295	0.0134618
	3.3	0.0135959
	3.305	0.0138045
	3.31	0.0141672
	3.315	0.0144553
	3.32	0.0147977
	3.325	0.0153795
	3.33	0.015226
	3.335	0.0146857
	3.34	0.0137371
	3.345	0.0129917
	3.35	0.0124044
	3.355	0.01216
	3.36	0.0121574
	3.365	0.0122821
	3.37	0.0121487
	3.375	0.0116284
	3.38	0.0108184
	3.385	0.0103385
	3.39	0.0101064
	3.395	0.0101125
	3.4	0.0100137
	3.405	0.00983887
	3.41	0.00957609
	3.415	0.00914403
	3.42	0.0089991
	3.425	0.00929142
	3.43	0.00990512
	3.435	0.0103534
	3.44	0.0104215
	3.445	0.0105676
	3.45	0.010574
	3.455	0.0102216
	3.46	0.010123
	3.465	0.0102853
	3.47	0.0110078
	3.475	0.0111754
	3.48	0.0111366
	3.485	0.0111126
	3.49	0.0114795
	3.495	0.0120707
	3.5	0.0128642
	3.505	0.0133892
	3.51	0.0137339
	3.515	0.0139174
	3.52	0.0141682
	3.525	0.0144345
	3.53	0.0139385
	3.535	0.0131494
	3.54	0.012088
	3.545	0.01162
	3.55	0.0112407
	3.555	0.0109577
	3.56	0.010834
	3.565	0.0107469
	3.57	0.0106971
	3.575	0.0109301
	3.58	0.0112585
	3.585	0.0116924
	3.59	0.0121123
	3.595	0.0124439
	3.6	0.0125866
	3.605	0.0116691
	3.61	0.0105925
	3.615	0.00988779
	3.62	0.0101579
	3.625	0.0107058
	3.63	0.0109637
	3.635	0.0109233
	3.64	0.0107463
	3.645	0.0105828
	3.65	0.0105566
	3.655	0.0106094
	3.66	0.0106491
	3.665	0.0104647
	3.67	0.0101357
	3.675	0.0101481
	3.68	0.0103471
	3.685	0.0107137
	3.69	0.0107236
	3.695	0.0107686
	3.7	0.0108525
	3.705	0.0107094
	3.71	0.0104668
	3.715	0.010105
	3.72	0.00985206
	3.725	0.00983593
	3.73	0.0101996
	3.735	0.0103228
	3.74	0.0102354
	3.745	0.00979311
	3.75	0.00938532
	3.755	0.00906411
	3.76	0.00895518
	3.765	0.00887974
	3.77	0.00881342
	3.775	0.00873758
	3.78	0.00871778
	3.785	0.0087608
	3.79	0.00899542
	3.795	0.00928457
	3.8	0.0096084
	3.805	0.00996187
	3.81	0.0103682
	3.815	0.0108026
	3.82	0.0110947
	3.825	0.0111097
	3.83	0.0108848
	3.835	0.0107822
	3.84	0.0108586
	3.845	0.0111264
	3.85	0.0112164
	3.855	0.0111955
	3.86	0.0110388
	3.865	0.0108117
	3.87	0.0106743
	3.875	0.0106955
	3.88	0.0109297
	3.885	0.0110628
	3.89	0.0109142
	3.895	0.0106116
	3.9	0.0103252
	3.905	0.010181
	3.91	0.0102251
	3.915	0.0103522
	3.92	0.0105502
	3.925	0.0106958
	3.93	0.0107946
	3.935	0.010778
	3.94	0.0104286
	3.945	0.0098889
	3.95	0.00928534
	3.955	0.00904648
	3.96	0.00906727
	3.965	0.00924324
	3.97	0.00956549
	3.975	0.0100163
	3.98	0.0107661
	3.985	0.0114951
	3.99	0.0122024
	3.995	0.0128465
	4	0.0130607
	4.005	0.0127303
	4.01	0.0120508
	4.015	0.0113869
	4.02	0.0107995
	4.025	0.0102875
	4.03	0.00976793
	4.035	0.0092095
	4.04	0.00876647
	4.045	0.00857379
	4.05	0.00894275
	4.055	0.00930979
	4.06	0.00967504
	4.065	0.0100363
	4.07	0.00985298
	4.075	0.00941254
	4.08	0.00882987
	4.085	0.00858343
	4.09	0.0084995
	4.095	0.00831821
	4.1	0.00802659
	4.105	0.00771678
	4.11	0.00805518
	4.115	0.00857514
	4.12	0.00923746
	4.125	0.00969979
	4.13	0.00998818
	4.135	0.0101026
	4.14	0.0100423
	4.145	0.0100616
	4.15	0.0101846
	4.155	0.0098657
	4.16	0.00949504
	4.165	0.00910245
	4.17	0.00905323
	4.175	0.00904322
	4.18	0.00901068
	4.185	0.00916515
	4.19	0.0093287
	4.195	0.00941418
	4.2	0.00941988
	4.205	0.00943219
	4.21	0.00954137
	4.215	0.00950409
	4.22	0.00941546
	4.225	0.00935729
	4.23	0.00924871
	4.235	0.00910786
	4.24	0.00892476
	4.245	0.00856793
	4.25	0.0081209
	4.255	0.00788897
	4.26	0.00791282
	4.265	0.00813918
	4.27	0.0084019
	4.275	0.00854398
	4.28	0.00856915
	4.285	0.00833691
	4.29	0.00819861
	4.295	0.00817773
	4.3	0.00849002
	4.305	0.00876819
	4.31	0.00895971
	4.315	0.00871458
	4.32	0.00856802
	4.325	0.00871245
	4.33	0.00915095
	4.335	0.00944212
	4.34	0.0092486
	4.345	0.00879015
	4.35	0.00831566
	4.355	0.00802432
	4.36	0.00790091
	4.365	0.00785243
	4.37	0.00784772
	4.375	0.00779894
	4.38	0.00773662
	4.385	0.00772067
	4.39	0.00758106
	4.395	0.00736804
	4.4	0.00717803
	4.405	0.00708913
	4.41	0.00711449
	4.415	0.00798657
	4.42	0.00883632
	4.425	0.00966522
	4.43	0.00975571
	4.435	0.00991042
	4.44	0.0101471
	4.445	0.0098928
	4.45	0.00949411
	4.455	0.00893567
	4.46	0.00857478
	4.465	0.00828839
	4.47	0.00808946
	4.475	0.00799355
	4.48	0.00802646
	4.485	0.00830121
	4.49	0.00874865
	4.495	0.00915889
	4.5	0.00932473
	4.505	0.00925756
	4.51	0.00907229
	4.515	0.00876134
	4.52	0.00876559
	4.525	0.00892275
	4.53	0.00910464
	4.535	0.00905129
	4.54	0.00887149
	4.545	0.00880402
	4.55	0.00860323
	4.555	0.00829175
	4.56	0.00773969
	4.565	0.00758811
	4.57	0.00779913
	4.575	0.00823944
	4.58	0.00856582
	4.585	0.00876506
	4.59	0.00868487
	4.595	0.00860086
	4.6	0.00853297
	4.605	0.00864627
	4.61	0.00868655
	4.615	0.00856613
	4.62	0.00814538
	4.625	0.00773747
	4.63	0.00747631
	4.635	0.00732091
	4.64	0.00723954
	4.645	0.00728618
	4.65	0.00729628
	4.655	0.00735728
	4.66	0.00765188
	4.665	0.00800056
	4.67	0.00837194
	4.675	0.00873407
	4.68	0.00898629
	4.685	0.00911781
	4.69	0.00878312
	4.695	0.00836489
	4.7	0.00790217
	4.705	0.00767657
	4.71	0.00746707
	4.715	0.0072715
	4.72	0.00705695
	4.725	0.00697387
	4.73	0.0070325
	4.735	0.00738636
	4.74	0.00791781
	4.745	0.00866685
	4.75	0.00913044
	4.755	0.00925627
	4.76	0.00887574
	4.765	0.00878854
	4.77	0.00889948
	4.775	0.00931478
	4.78	0.00896929
	4.785	0.00842573
	4.79	0.00786073
	4.795	0.00766802
	4.8	0.00761317
	4.805	0.00760255
	4.81	0.00764074
	4.815	0.00763443
	4.82	0.00730917
	4.825	0.00705036
	4.83	0.00687009
	4.835	0.00700073
	4.84	0.00738531
	4.845	0.00793838
	4.85	0.00841183
	4.855	0.00841889
	4.86	0.00803254
	4.865	0.00775445
	4.87	0.00754409
	4.875	0.0074043
	4.88	0.00731584
	4.885	0.00722912
	4.89	0.00714236
	4.895	0.00729863
	4.9	0.0073435
	4.905	0.00717384
	4.91	0.00712246
	4.915	0.0071479
	4.92	0.007288
	4.925	0.00713692
	4.93	0.00693777
	4.935	0.00679202
	4.94	0.00665972
	4.945	0.00656299
	4.95	0.00657024
	4.955	0.00662783
	4.96	0.00667554
	4.965	0.00658126
	4.97	0.00660341
	4.975	0.00673561
	4.98	0.00719854
	4.985	0.0075897
	4.99	0.00788701
	4.995	0.00761742
	5	0.00730427
	5.005	0.00696232
	5.01	0.00690515
	5.015	0.0069999
	5.02	0.00724782
	5.025	0.00765492
	5.03	0.00803319
	5.035	0.00836998
	5.04	0.00850698
	5.045	0.00852465
	5.05	0.00838574
	5.055	0.00811283
	5.06	0.00778507
	5.065	0.00739102
	5.07	0.00708481
	5.075	0.00682271
	5.08	0.00662016
	5.085	0.00662976
	5.09	0.00675649
	5.095	0.00704859
	5.1	0.00729353
	5.105	0.00748056
	5.11	0.0074986
	5.115	0.0073962
	5.12	0.00724489
	5.125	0.00717468
	5.13	0.00712412
	5.135	0.00709688
	5.14	0.00718781
	5.145	0.00729558
	5.15	0.00740747
	5.155	0.007241
	5.16	0.00719442
	5.165	0.00726467
	5.17	0.00736388
	5.175	0.00743522
	5.18	0.00747271
	5.185	0.0073932
	5.19	0.00742007
	5.195	0.00761777
	5.2	0.00785618
	5.205	0.00797448
	5.21	0.0078601
	5.215	0.00761666
	5.22	0.00732845
	5.225	0.00699934
	5.23	0.00705683
	5.235	0.00727974
	5.24	0.00766159
	5.245	0.00781915
	5.25	0.00789656
	5.255	0.00799997
	5.26	0.00805983
	5.265	0.00813409
	5.27	0.00842145
	5.275	0.00864749
	5.28	0.00878111
	5.285	0.00837859
	5.29	0.00806044
	5.295	0.00781228
	5.3	0.00768907
	5.305	0.0075832
	5.31	0.00749365
	5.315	0.00752234
	5.32	0.00769395
	5.325	0.00802977
	5.33	0.00847114
	5.335	0.00880702
	5.34	0.00898171
	5.345	0.00888387
	5.35	0.00869662
	5.355	0.00841316
	5.36	0.00798483
	5.365	0.00747386
	5.37	0.00684193
	5.375	0.00661731
	5.38	0.0066146
	5.385	0.00692659
	5.39	0.00699911
	5.395	0.00692582
	5.4	0.0066288
	5.405	0.00637611
	5.41	0.00617974
	5.415	0.00618036
	5.42	0.0062777
	5.425	0.00645644
	5.43	0.00684643
	5.435	0.00713386
	5.44	0.00732079
	5.445	0.00703139
	5.45	0.00685208
	5.455	0.00677326
	5.46	0.00676687
	5.465	0.0068102
	5.47	0.00690919
	5.475	0.00704015
	5.48	0.00707816
	5.485	0.00698494
	5.49	0.00701911
	5.495	0.00712728
	5.5	0.00733647
	5.505	0.00754265
	5.51	0.00772562
	5.515	0.00785984
	5.52	0.00780808
	5.525	0.0076706
	5.53	0.00743159
	5.535	0.00732613
	5.54	0.00730195
	5.545	0.00740362
	5.55	0.00769615
	5.555	0.00802803
	5.56	0.00811076
	5.565	0.00789311
	5.57	0.00751314
	5.575	0.00721881
	5.58	0.00719344
	5.585	0.00735923
	5.59	0.00750413
	5.595	0.00745373
	5.6	0.00723257
	5.605	0.00728892
	5.61	0.0074705
	5.615	0.00778796
	5.62	0.00783445
	5.625	0.00773839
	5.63	0.00746921
	5.635	0.00751413
	5.64	0.0075742
	5.645	0.00760274
	5.65	0.00721299
	5.655	0.0067884
	5.66	0.00644506
	5.665	0.00625994
	5.67	0.00613311
	5.675	0.00605506
	5.68	0.00628799
	5.685	0.00656887
	5.69	0.00664627
	5.695	0.00673545
	5.7	0.00686415
	5.705	0.00716195
	5.71	0.00738315
	5.715	0.00757388
	5.72	0.00785564
	5.725	0.00783838
	5.73	0.00759967
	5.735	0.00715069
	5.74	0.00691294
	5.745	0.00685945
	5.75	0.00709277
	5.755	0.00736897
	5.76	0.00769047
	5.765	0.00791127
	5.77	0.00799527
	5.775	0.00790741
	5.78	0.00764981
	5.785	0.0073161
	5.79	0.00688688
	5.795	0.00669665
	5.8	0.00679911
	5.805	0.00741025
	5.81	0.00775209
	5.815	0.00788561
	5.82	0.00765094
	5.825	0.00754347
	5.83	0.00749566
	5.835	0.00750961
	5.84	0.00741412
	5.845	0.00725384
	5.85	0.00700742
	5.855	0.0067811
	5.86	0.006564
	5.865	0.00633582
	5.87	0.00606576
	5.875	0.00577833
	5.88	0.00562508
	5.885	0.00567841
	5.89	0.00590729
	5.895	0.00636101
	5.9	0.00661095
	5.905	0.00665395
	5.91	0.00661601
	5.915	0.00663129
	5.92	0.00671621
	5.925	0.00653282
	5.93	0.00633429
	5.935	0.00614932
	5.94	0.0061068
	5.945	0.00605411
	5.95	0.00593926
	5.955	0.00609126
	5.96	0.00638686
	5.965	0.00688644
	5.97	0.00709229
	5.975	0.00714131
	5.98	0.00697943
	5.985	0.00721823
	5.99	0.00758814
	5.995	0.00781972
	6	0.00772196
	6.005	0.00749215
	6.01	0.00750847
	6.015	0.00750193
	6.02	0.00749416
	6.025	0.00763781
	6.03	0.00771157
	6.035	0.00772529
	6.04	0.00760073
	6.045	0.00744939
	6.05	0.0072716
	6.055	0.00684253
	6.06	0.00652667
	6.065	0.0063544
	6.07	0.00644171
	6.075	0.00655752
	6.08	0.0066853
	6.085	0.00654226
	6.09	0.0063587
	6.095	0.0061716
	6.1	0.00623803
	6.105	0.00640389
	6.11	0.00667609
	6.115	0.00674826
	6.12	0.0067125
	6.125	0.00652681
	6.13	0.00647797
	6.135	0.00650462
	6.14	0.00662402
	6.145	0.00659098
	6.15	0.00647956
	6.155	0.00635213
	6.16	0.00642561
	6.165	0.00665624
	6.17	0.00720864
	6.175	0.00765596
	6.18	0.00800085
	6.185	0.00781723
	6.19	0.00758406
	6.195	0.00730376
	6.2	0.00708375
	6.205	0.00689002
	6.21	0.00672631
	6.215	0.00667249
	6.22	0.00659265
	6.225	0.00646391
	6.23	0.00672386
	6.235	0.00707713
	6.24	0.00750592
	6.245	0.00772193
	6.25	0.00788887
	6.255	0.0080422
	6.26	0.00807793
	6.265	0.00812855
	6.27	0.00832072
	6.275	0.00853347
	6.28	0.00868616
	6.285	0.0085714
	6.29	0.00823926
	6.295	0.0078461
	6.3	0.00769558
	6.305	0.00770941
	6.31	0.00780137
	6.315	0.00770404
	6.32	0.00785057
	6.325	0.0081878
	6.33	0.00870486
	6.335	0.00895607
	6.34	0.00896296
	6.345	0.00900817
	6.35	0.00880881
	6.355	0.00833253
	6.36	0.00789503
	6.365	0.00768533
	6.37	0.00779026
	6.375	0.00770792
	6.38	0.00768199
	6.385	0.00779325
	6.39	0.00813001
	6.395	0.00843079
	6.4	0.00855886
	6.405	0.00850476
	6.41	0.00840757
	6.415	0.00832695
	6.42	0.00821935
	6.425	0.00810988
	6.43	0.00803
	6.435	0.00804546
	6.44	0.0081508
	6.445	0.00849962
	6.45	0.00877228
	6.455	0.00898123
	6.46	0.00902735
	6.465	0.00909025
	6.47	0.00916391
	6.475	0.00921263
	6.48	0.00928136
	6.485	0.00936712
	6.49	0.00928328
	6.495	0.00910055
	6.5	0.00880975
	6.505	0.00850164
	6.51	0.00825438
	6.515	0.00809053
	6.52	0.00836039
	6.525	0.00860078
	6.53	0.00871109
	6.535	0.00871083
	6.54	0.00872166
	6.545	0.00879723
	6.55	0.00860177
	6.555	0.00844204
	6.56	0.00856564
	6.565	0.00866867
	6.57	0.00866808
	6.575	0.00832275
	6.58	0.00801902
	6.585	0.00783219
	6.59	0.00813585
	6.595	0.00855546
	6.6	0.00895575
	6.605	0.00870957
	6.61	0.00852359
	6.615	0.00841655
	6.62	0.00885688
	6.625	0.00924832
	6.63	0.00959093
	6.635	0.0093465
	6.64	0.00906137
	6.645	0.00873295
	6.65	0.00904267
	6.655	0.00956838
	6.66	0.0103409
	6.665	0.0106469
	6.67	0.0106889
	6.675	0.0103803
	6.68	0.0101763
	6.685	0.00997601
	6.69	0.00974808
	6.695	0.00926294
	6.7	0.00876883
	6.705	0.00841326
	6.71	0.00838244
	6.715	0.00850453
	6.72	0.00878413
	6.725	0.00910957
	6.73	0.00939387
	6.735	0.00939256
	6.74	0.00912169
	6.745	0.00879051
	6.75	0.00906452
	6.755	0.00941144
	6.76	0.00978221
	6.765	0.00982629
	6.77	0.00980259
	6.775	0.00972646
	6.78	0.00983563
	6.785	0.00991002
	6.79	0.00994891
	6.795	0.00969486
	6.8	0.00953102
	6.805	0.00949278
	6.81	0.0100931
	6.815	0.0107379
	6.82	0.0113612
	6.825	0.0116774
	6.83	0.0119437
	6.835	0.012207
	6.84	0.012535
	6.845	0.0127928
	6.85	0.012839
	6.855	0.0124437
	6.86	0.0120947
	6.865	0.0123458
	6.87	0.012785
	6.875	0.0130731
	6.88	0.012348
	6.885	0.0111359
	6.89	0.00976123
	6.895	0.00898458
	6.9	0.00891962
	6.905	0.00932689
	6.91	0.00983736
	6.915	0.0102908
	6.92	0.0106895
	6.925	0.0107958
	6.93	0.0111491
	6.935	0.0117465
	6.94	0.0128259
	6.945	0.0133952
	6.95	0.0133292
	6.955	0.013514
	6.96	0.0137777
	6.965	0.0141291
	6.97	0.0133331
	6.975	0.0124559
	6.98	0.0117394
	6.985	0.0119983
	6.99	0.012728
	6.995	0.0140749
	7	0.0150361
	7.005	0.0157291
	7.01	0.0159484
	7.015	0.0160169
	7.02	0.0160021
	7.025	0.0158852
	7.03	0.0158318
	7.035	0.0157638
	7.04	0.0154135
	7.045	0.0148716
	7.05	0.0143241
	7.055	0.0149588
	7.06	0.0155128
	7.065	0.0159497
	7.07	0.0149463
	7.075	0.0141466
	7.08	0.0135425
	7.085	0.0144033
	7.09	0.0152774
	7.095	0.0161404
	7.1	0.0158222
	7.105	0.0152338
	7.11	0.0143753
	7.115	0.0141841
	7.12	0.0142493
	7.125	0.0146171
	7.13	0.0152721
	7.135	0.0162915
	7.14	0.0180105
	7.145	0.0196558
	7.15	0.020783
	7.155	0.0204345
	7.16	0.0199412
	7.165	0.0195468
	7.17	0.0197671
	7.175	0.0201664
	7.18	0.0206596
	7.185	0.0211961
	7.19	0.0220698
	7.195	0.0230828
	7.2	0.0234856
	7.205	0.023542
	7.21	0.0233553
	7.215	0.0235455
	7.22	0.0236185
	7.225	0.0235829
	7.23	0.0237545
	7.235	0.0250559
	7.24	0.027644
	7.245	0.0298452
	7.25	0.0307707
	7.255	0.0299355
	7.26	0.0288824
	7.265	0.0283015
	7.27	0.0285936
	7.275	0.0287423
	7.28	0.0290728
	7.285	0.0298646
	7.29	0.0315617
	7.295	0.0333932
	7.3	0.0349079
	7.305	0.0348735
	7.31	0.0340982
	7.315	0.0326368
	7.32	0.0315953
	7.325	0.0311204
	7.33	0.0326416
	7.335	0.0349134
	7.34	0.0374383
	7.345	0.0383742
	7.35	0.0384888
	7.355	0.0381019
	7.36	0.0394144
	7.365	0.0411904
	7.37	0.0433792
	7.375	0.0437169
	7.38	0.0446536
	7.385	0.0462498
	7.39	0.050114
	7.395	0.0531658
	7.4	0.0549498
	7.405	0.0546619
	7.41	0.0544033
	7.415	0.0545934
	7.42	0.05521
	7.425	0.0554869
	7.43	0.0548778
	7.435	0.0577328
	7.44	0.0624452
	7.445	0.0697817
	7.45	0.0737782
	7.455	0.0757543
	7.46	0.0745968
	7.465	0.072643
	7.47	0.0706252
	7.475	0.0700982
	7.48	0.0704314
	7.485	0.0713731
	7.49	0.073266
	7.495	0.0734462
	7.5	0.0724881
	7.505	0.0724941
	7.51	0.0745881
	7.515	0.0785245
	7.52	0.0856959
	7.525	0.0969591
	7.53	0.11258
	7.535	0.119071
	7.54	0.120412
	7.545	0.115513
	7.55	0.116745
	7.555	0.118077
	7.56	0.118543
	7.565	0.114771
	7.57	0.111557
	7.575	0.110958
	7.58	0.115174
	7.585	0.12122
	7.59	0.128951
	7.595	0.137572
	7.6	0.146835
	7.605	0.1573
	7.61	0.167583
	7.615	0.1758
	7.62	0.174525
	7.625	0.166229
	7.63	0.154596
	7.635	0.146488
	7.64	0.145054
	7.645	0.149249
	7.65	0.168138
	7.655	0.189415
	7.66	0.212491
	7.665	0.22431
	7.67	0.22977
	7.675	0.228674
	7.68	0.216103
	7.685	0.202582
	7.69	0.188361
	7.695	0.182928
	7.7	0.181371
	7.705	0.184614
	7.71	0.199786
	7.715	0.217711
	7.72	0.237327
	7.725	0.24856
	7.73	0.254244
	7.735	0.25091
	7.74	0.254336
	7.745	0.262344
	7.75	0.278376
	7.755	0.286983
	7.76	0.29004
	7.765	0.281899
	7.77	0.268553
	7.775	0.254315
	7.78	0.252396
	7.785	0.261643
	7.79	0.277814
	7.795	0.289379
	7.8	0.298276
	7.805	0.304945
	7.81	0.308865
	7.815	0.304181
	7.82	0.290902
	7.825	0.277432
	7.83	0.266995
	7.835	0.260296
	7.84	0.258849
	7.845	0.262298
	7.85	0.272507
	7.855	0.284139
	7.86	0.294427
	7.865	0.301766
	7.87	0.30186
	7.875	0.301778
	7.88	0.305143
	7.885	0.315012
	7.89	0.328101
	7.895	0.345082
	7.9	0.356985
	7.905	0.365196
	7.91	0.366289
	7.915	0.365628
	7.92	0.36165
	7.925	0.342532
	7.93	0.323572
	7.935	0.306932
	7.94	0.313713
	7.945	0.329851
	7.95	0.352773
	7.955	0.360429
	7.96	0.36171
	7.965	0.356839
	7.97	0.351544
	7.975	0.342175
	7.98	0.32798
	7.985	0.315062
	7.99	0.307112
	7.995	0.306306
	8	0.305695
	8.005	0.305541
	8.01	0.306174
	8.015	0.306181
	8.02	0.304806
	8.025	0.300537
	8.03	0.307942
	8.035	0.319143
	8.04	0.331619
	8.045	0.338079
	8.05	0.341785
	8.055	0.343623
	8.06	0.347895
	8.065	0.353184
	8.07	0.357501
	8.075	0.352278
	8.08	0.34137
	8.085	0.331824
	8.09	0.318474
	8.095	0.302619
	8.1	0.295185
	8.105	0.294882
	8.11	0.301232
	8.115	0.30138
	8.12	0.298819
	8.125	0.293212
	8.13	0.299595
	8.135	0.311815
	8.14	0.331214
	8.145	0.341734
	8.15	0.345725
	8.155	0.340182
	8.16	0.335597
	8.165	0.3306
	8.17	0.324286
	8.175	0.324519
	8.18	0.329377
	8.185	0.342334
	8.19	0.359586
	8.195	0.372527
	8.2	0.362872
	8.205	0.339963
	8.21	0.310081
	8.215	0.276074
	8.22	0.256407
	8.225	0.248113
	8.23	0.265164
	8.235	0.282191
	8.24	0.299368
	8.245	0.319734
	8.25	0.340381
	8.255	0.361278
	8.26	0.34789
	8.265	0.332196
	8.27	0.313953
	8.275	0.3023
	8.28	0.298686
	8.285	0.305589
	8.29	0.298723
	8.295	0.285797
	8.3	0.265286
	8.305	0.275488
	8.31	0.292611
	8.315	0.312432
	8.32	0.315731
	8.325	0.311932
	8.33	0.300519
	8.335	0.290515
	8.34	0.281894
	8.345	0.276502
	8.35	0.26111
	8.355	0.243142
	8.36	0.23508
	8.365	0.231292
	8.37	0.229755
	8.375	0.22675
	8.38	0.223306
	8.385	0.219811
	8.39	0.220307
	8.395	0.216061
	8.4	0.207723
	8.405	0.205188
	8.41	0.2086
	8.415	0.21839
	8.42	0.228443
	8.425	0.23086
	8.43	0.223174
	8.435	0.219393
	8.44	0.214418
	8.445	0.206804
	8.45	0.2057
	8.455	0.204843
	8.46	0.202218
	8.465	0.204845
	8.47	0.207341
	8.475	0.206017
	8.48	0.196463
	8.485	0.182593
	8.49	0.163323
	8.495	0.155573
	8.5	0.152984
	8.505	0.151204
	8.51	0.148793
	8.515	0.145866
	8.52	0.141697
	8.525	0.139715
	8.53	0.138774
	8.535	0.131605
	8.54	0.123385
	8.545	0.114378
	8.55	0.111214
	8.555	0.111529
	8.56	0.115454
	8.565	0.118876
	8.57	0.121753
	8.575	0.123959
	8.58	0.122623
	8.585	0.121058
	8.59	0.119667
	8.595	0.11241
	8.6	0.104546
	8.605	0.0973446
	8.61	0.101099
	8.615	0.108418
	8.62	0.118225
	8.625	0.110416
	8.63	0.0985955
	8.635	0.0921593
	8.64	0.0902362
	8.645	0.0886972
	8.65	0.0803341
	8.655	0.0728372
	8.66	0.0667104
	8.665	0.0667946
	8.67	0.0682063
	8.675	0.0704954
	8.68	0.0728153
	8.685	0.0758094
	8.69	0.0791834
	8.695	0.0759081
	8.7	0.0689678
	8.705	0.0583503
	8.71	0.05283
	8.715	0.0506817
	8.72	0.0525255
	8.725	0.0528683
	8.73	0.0521789
	8.735	0.0501087
	8.74	0.0488554
	8.745	0.0474798
	8.75	0.0456328
	8.755	0.0434689
	8.76	0.0413498
	8.765	0.0395115
	8.77	0.0382582
	8.775	0.0374071
	8.78	0.0372636
	8.785	0.03716
	8.79	0.0369501
	8.795	0.0362169
	8.8	0.035974
	8.805	0.0359231
	8.81	0.0354976
	8.815	0.0358422
	8.82	0.0365106
	8.825	0.0353882
	8.83	0.0334805
	8.835	0.0310005
	8.84	0.0298982
	8.845	0.0301538
	8.85	0.0317276
	8.855	0.0322779
	8.86	0.0325775
	8.865	0.0326019
	8.87	0.0322276
	8.875	0.0315742
	8.88	0.0305527
	8.885	0.028918
	8.89	0.0274115
	8.895	0.0262961
	8.9	0.02517
	8.905	0.0241971
	8.91	0.0235872
	8.915	0.0236472
	8.92	0.0234668
	8.925	0.0219685
	8.93	0.0207234
	8.935	0.0198898
	8.94	0.0203403
	8.945	0.0205063
	8.95	0.0204206
	8.955	0.0196709
	8.96	0.019236
	8.965	0.0190028
	8.97	0.0188549
	8.975	0.0184824
	8.98	0.0179649
	8.985	0.0180265
	8.99	0.0181907
	8.995	0.0184508
	9	0.0180961
	9.005	0.0173139
	9.01	0.0160439
	9.015	0.0144143
	9.02	0.0135282
	9.025	0.0137382
	9.03	0.014188
	9.035	0.0143345
	9.04	0.0138868
	9.045	0.014286
	9.05	0.0151441
	9.055	0.0166547
	9.06	0.0168438
	9.065	0.0165924
	9.07	0.016129
	9.075	0.0155479
	9.08	0.0149039
	9.085	0.0141848
	9.09	0.014148
	9.095	0.0144349
	9.1	0.0147272
	9.105	0.0145509
	9.11	0.0141793
	9.115	0.0145454
	9.12	0.0152263
	9.125	0.0160579
	9.13	0.0153233
	9.135	0.0145183
	9.14	0.0136492
	9.145	0.0133388
	9.15	0.0128233
	9.155	0.0120772
	9.16	0.0121968
	9.165	0.0123334
	9.17	0.0124251
	9.175	0.0126138
	9.18	0.0127974
	9.185	0.0129532
	9.19	0.0125709
	9.195	0.0121806
	9.2	0.0119902
	9.205	0.0121461
	9.21	0.0124534
	9.215	0.0129255
	9.22	0.0128984
	9.225	0.0126013
	9.23	0.0119589
	9.235	0.0118432
	9.24	0.0120375
	9.245	0.0125957
	9.25	0.0128155
	9.255	0.0128022
	9.26	0.0124757
	9.265	0.0118588
	9.27	0.0110676
	9.275	0.0108107
	9.28	0.0105345
	9.285	0.0102385
	9.29	0.00945421
	9.295	0.00911192
	9.3	0.0092481
	9.305	0.00955614
	9.31	0.00978488
	9.315	0.00989667
	9.32	0.00990332
	9.325	0.00980103
	9.33	0.00953715
	9.335	0.00928679
	9.34	0.00907763
	9.345	0.00894924
	9.35	0.00887296
	9.355	0.00878267
	9.36	0.00861989
	9.365	0.0084152
	9.37	0.00832844
	9.375	0.00870552
	9.38	0.00870129
	9.385	0.00856094
	9.39	0.00857234
	9.395	0.00898283
	9.4	0.00951588
	9.405	0.00931258
	9.41	0.00881612
	9.415	0.00813087
	9.42	0.00763071
	9.425	0.00721613
	9.43	0.00688486
	9.435	0.00727906
	9.44	0.00768801
	9.445	0.00811234
	9.45	0.00825659
	9.455	0.00844499
	9.46	0.00870418
	9.465	0.00854966
	9.47	0.00829587
	9.475	0.00794829
	9.48	0.00789307
	9.485	0.00786
	9.49	0.00777517
	9.495	0.00772385
	9.5	0.00770796
	9.505	0.0077626
	9.51	0.0076264
	9.515	0.00743433
	9.52	0.00726207
	9.525	0.00718482
	9.53	0.00714824
	9.535	0.00711409
	9.54	0.007347
	9.545	0.0077426
	9.55	0.0082793
	9.555	0.00832186
	9.56	0.00800359
	9.565	0.00728564
	9.57	0.00690587
	9.575	0.0068084
	9.58	0.00688384
	9.585	0.00698915
	9.59	0.0071245
	9.595	0.00729557
	9.6	0.00741765
	9.605	0.00747751
	9.61	0.0073689
	9.615	0.00726663
	9.62	0.00719692
	9.625	0.00746768
	9.63	0.00768576
	9.635	0.00770197
	9.64	0.00747754
	9.645	0.00718998
	9.65	0.00688083
	9.655	0.00680108
	9.66	0.00691629
	9.665	0.00742877
	9.67	0.00786799
	9.675	0.00817302
	9.68	0.00802103
	9.685	0.00759776
	9.69	0.00705962
	9.695	0.00667822
	9.7	0.00635216
	9.705	0.00610159
	9.71	0.00629456
	9.715	0.00664321
	9.72	0.00711261
	9.725	0.00748928
	9.73	0.0077849
	9.735	0.00800136
	9.74	0.00806243
	9.745	0.00802475
	9.75	0.00787175
	9.755	0.00758645
	9.76	0.00725244
	9.765	0.00686135
	9.77	0.00664088
	9.775	0.00653361
	9.78	0.00659205
	9.785	0.00676595
	9.79	0.00694978
	9.795	0.00709841
	9.8	0.00690048
	9.805	0.00656346
	9.81	0.00611405
	9.815	0.0058283
	9.82	0.00563311
	9.825	0.00554977
	9.83	0.00566639
	9.835	0.00591598
	9.84	0.00636812
	9.845	0.00666789
	9.85	0.00682738
	9.855	0.00653226
	9.86	0.00620833
	9.865	0.00586626
	9.87	0.00562172
	9.875	0.00554028
	9.88	0.00561331
	9.885	0.00577011
	9.89	0.00597071
	9.895	0.00622115
	9.9	0.00639846
	9.905	0.00643758
	9.91	0.00628523
	9.915	0.00624364
	9.92	0.00634114
	9.925	0.00666198
	9.93	0.00687503
	9.935	0.00695276
	9.94	0.00677336
	9.945	0.00683966
	9.95	0.00692837
	9.955	0.00688002
	9.96	0.00672514
	9.965	0.00650655
	9.97	0.00619372
	9.975	0.00591741
	9.98	0.00567993
	9.985	0.00556301
	9.99	0.00544292
	9.995	0.0053197
	10	0.00518698
	10.005	0.00519581
	10.01	0.00532544
	10.015	0.00576615
	10.02	0.00602394
	10.025	0.00611412
	10.03	0.00619155
	10.035	0.0063331
	10.04	0.00654684
	10.045	0.00643885
	10.05	0.00629265
	10.055	0.00612017
	10.06	0.00640738
	10.065	0.00677005
	10.07	0.00716714
	10.075	0.00695041
	10.08	0.00657905
	10.085	0.00612482
	10.09	0.00584834
	10.095	0.00561301
	10.1	0.00535914
	10.105	0.00548203
	10.11	0.00574625
	10.115	0.00603709
	10.12	0.00624565
	10.125	0.00641856
	10.13	0.00660254
	10.135	0.00653223
	10.14	0.0063105
	10.145	0.00605278
	10.15	0.00577486
	10.155	0.0054824
	10.16	0.00518732
	10.165	0.00511346
	10.17	0.00523635
	10.175	0.00552743
	10.18	0.00571683
	10.185	0.0057954
	10.19	0.00581021
	10.195	0.00571978
	10.2	0.00549215
	10.205	0.00522526
	10.21	0.00504938
	10.215	0.00503258
	10.22	0.00519526
	10.225	0.00529569
	10.23	0.00519857
	10.235	0.00492855
	10.24	0.0046833
	10.245	0.0046231
	10.25	0.00488996
	10.255	0.00526762
	10.26	0.00564189
	10.265	0.0057576
	10.27	0.00572747
	10.275	0.00554068
	10.28	0.00532073
	10.285	0.00511487
	10.29	0.00515673
	10.295	0.00544554
	10.3	0.00591617
	10.305	0.00653733
	10.31	0.00682813
	10.315	0.00682914
	10.32	0.00631755
	10.325	0.00585223
	10.33	0.00543571
	10.335	0.00516986
	10.34	0.00497338
	10.345	0.00485922
	10.35	0.00478984
	10.355	0.00485379
	10.36	0.00512487
	10.365	0.00544144
	10.37	0.00561279
	10.375	0.00547595
	10.38	0.0050621
	10.385	0.00469808
	10.39	0.00463412
	10.395	0.00483657
	10.4	0.00512573
	10.405	0.00541395
	10.41	0.00554687
	10.415	0.00559033
	10.42	0.00552366
	10.425	0.00534958
	10.43	0.00513365
	10.435	0.00502944
	10.44	0.00488454
	10.445	0.00471304
	10.45	0.00455041
	10.455	0.00459353
	10.46	0.00480816
	10.465	0.00506979
	10.47	0.00537281
	10.475	0.00571792
	10.48	0.00590161
	10.485	0.0059331
	10.49	0.00577989
	10.495	0.00556118
	10.5	0.00532836
	10.505	0.00508294
	10.51	0.00504762
	10.515	0.00512861
	10.52	0.00537225
	10.525	0.00546522
	10.53	0.0054984
	10.535	0.00546855
	10.54	0.00538104
	10.545	0.00527985
	10.55	0.00519313
	10.555	0.00505384
	10.56	0.00489814
	10.565	0.00476493
	10.57	0.00478697
	10.575	0.00488417
	10.58	0.00494612
	10.585	0.0050834
	10.59	0.00528005
	10.595	0.00559619
	10.6	0.0058059
	10.605	0.00592723
	10.61	0.00594642
	10.615	0.00592405
	10.62	0.00586061
	10.625	0.00543282
	10.63	0.00506568
	10.635	0.00478233
	10.64	0.00501111
	10.645	0.00528077
	10.65	0.00554986
	10.655	0.00560307
	10.66	0.00566587
	10.665	0.0058051
	10.67	0.00582328
	10.675	0.0058089
	10.68	0.00577921
	10.685	0.00552999
	10.69	0.0052292
	10.695	0.00497112
	10.7	0.00478358
	10.705	0.00461198
	10.71	0.00439146
	10.715	0.0043439
	10.72	0.00438901
	10.725	0.00447259
	10.73	0.00446696
	10.735	0.00441159
	10.74	0.00441778
	10.745	0.00456232
	10.75	0.00480938
	10.755	0.00493416
	10.76	0.00487122
	10.765	0.00462885
	10.77	0.00427981
	10.775	0.00406556
	10.78	0.00401151
	10.785	0.00426995
	10.79	0.00458979
	10.795	0.00496664
	10.8	0.0050374
	10.805	0.00496906
	10.81	0.00472358
	10.815	0.00457244
	10.82	0.00449191
	10.825	0.00452847
	10.83	0.00455413
	10.835	0.00453209
	10.84	0.00437819
	10.845	0.00412071
	10.85	0.00390556
	10.855	0.00401373
	10.86	0.00421254
	10.865	0.00442781
	10.87	0.0044882
	10.875	0.00449013
	10.88	0.00444801
	10.885	0.00432411
	10.89	0.00422909
	10.895	0.00416251
	10.9	0.00423925
	10.905	0.00436679
	10.91	0.00454122
	10.915	0.00455276
	10.92	0.00444995
	10.925	0.00421844
	10.93	0.00407243
	10.935	0.00402515
	10.94	0.00410888
	10.945	0.00428579
	10.95	0.0044255
	10.955	0.00448045
	10.96	0.00464372
	10.965	0.00479262
	10.97	0.00486423
	10.975	0.00491657
	10.98	0.00498391
	10.985	0.00510827
	10.99	0.00513296
	10.995	0.00511759
[truncated: 1,800 more rows]

## Sheet: Fig. 3d (population)
	Wingbeat Phase (rad)	Fraction
	-2.97625	0.0470781
	-2.64555	0.0475202
	-2.31486	0.0472656
	-1.98416	0.0463549
	-1.65347	0.0465526
	-1.32278	0.0466852
	-0.992082	0.0468319
	-0.661388	0.0473465
	-0.330694	0.0484143
	0	0.0497499
	0.330694	0.050048
	0.661388	0.0510671
	0.992082	0.0512868
	1.32278	0.0513353
	1.65347	0.0518524
	1.98416	0.0505122
	2.31486	0.0497997
	2.64555	0.0492433
	2.97625	0.0479592
	3.30694	0.047274
	3.63763	0.0475202
	3.96833	0.0472656
	4.29902	0.0463549
	4.62972	0.0465526
	4.96041	0.0466852
	5.2911	0.0468319
	5.6218	0.0473465
	5.95249	0.0484143
	6.28319	0.0497499
	6.61388	0.050048
	6.94457	0.0510671
	7.27527	0.0512868
	7.60596	0.0513353
	7.93666	0.0518524
	8.26735	0.0505122
	8.59804	0.0497997
	8.92874	0.0492433
	9.25943	0.0479592

## Sheet: Fig. 3e (population)
		Autocorrelogram						PSD (Inset)
		Time Lag (s)	Fraction		Time Lag (s)	Residual		Frequency (Hz)	dB
		0	0.011662		0.01	0.00776786		0	-83.9508
		0.01	0.0344151		0.02	0.00527383		0.390625	-80.9076
		0.02	0.0278558		0.03	0.00136542		0.78125	-80.811
		0.03	0.0219605		0.04	-0.000842464		1.17188	-80.6563
		0.04	0.0193637		0.05	-0.00144088		1.5625	-80.4521
		0.05	0.0180849		0.06	-0.00143087		1.95312	-80.2087
		0.06	0.0171873		0.07	-0.0011445		2.34375	-79.9365
		0.07	0.0165759		0.08	-0.000705268		2.73438	-79.6459
		0.08	0.0162777		0.09	-0.000252121		3.125	-79.3458
		0.09	0.0159821		0.1	8.01845e-05		3.51562	-79.0441
		0.1	0.0155481		0.11	0.000179415		3.90625	-78.7469
		0.11	0.0150157		0.12	0.000181069		4.29688	-78.4594
		0.12	0.0141424		0.13	4.01252e-05		4.6875	-78.1854
		0.13	0.0135306		0.14	-8.04733e-05		5.07812	-77.9278
		0.14	0.0126792		0.15	-0.000138535		5.46875	-77.6888
		0.15	0.0119698		0.16	-0.00013326		5.85938	-77.47
		0.16	0.011643		0.17	-5.06798e-05		6.25	-77.2725
		0.17	0.0110738		0.18	8.42883e-05		6.64062	-77.0969
		0.18	0.0106835		0.19	0.000150094		7.03125	-76.9439
		0.19	0.0105963		0.2	0.000144669		7.42188	-76.8137
		0.2	0.00989769		0.21	1.86879e-05		7.8125	-76.7065
		0.21	0.00936754		0.22	5.32337e-05		8.20312	-76.6223
		0.22	0.00898865		0.23	2.72122e-05		8.59375	-76.5612
		0.23	0.0088377		0.24	-5.58308e-05		8.98438	-76.5233
		0.24	0.00818843		0.25	-0.000123754		9.375	-76.5083
		0.25	0.00769769		0.26	-5.70451e-05		9.76562	-76.5164
		0.26	0.00764813		0.27	2.62212e-05		10.1562	-76.5474
		0.27	0.00745576		0.28	3.15486e-05		10.5469	-76.6013
		0.28	0.00706486		0.29	-1.47965e-05		10.9375	-76.6782
		0.29	0.00682895		0.3	-1.59317e-05		11.3281	-76.778
		0.3	0.00652648		0.31	5.4105e-05		11.7188	-76.9009
		0.31	0.0063137		0.32	3.32216e-05		12.1094	-77.0468
		0.32	0.00633152		0.33	7.6182e-05		12.5	-77.2158
		0.33	0.00579434		0.34	5.23051e-05		12.8906	-77.4081
		0.34	0.0058091		0.35	2.38833e-05		13.2812	-77.6239
		0.35	0.00566047		0.36	3.27769e-06		13.6719	-77.8632
		0.36	0.00514189		0.37	-8.9182e-05		14.0625	-78.1263
		0.37	0.0052106		0.38	-7.54516e-05		14.4531	-78.4134
		0.38	0.00487527		0.39	-9.25723e-05		14.8438	-78.7247
		0.39	0.00470256		0.4	-0.000104965		15.2344	-79.0605
		0.4	0.00470456		0.41	-4.89414e-05		15.625	-79.4208
		0.41	0.00440787		0.42	-7.76546e-05		16.0156	-79.806
		0.42	0.00446355		0.43	-8.96452e-05		16.4062	-80.2161
		0.43	0.00423323		0.44	-0.000134368		16.7969	-80.6512
		0.44	0.00400742		0.45	-0.000128258		17.1875	-81.1112
		0.45	0.0039845		0.46	-2.25247e-05		17.5781	-81.5959
		0.46	0.00392523		0.47	3.0964e-06		17.9688	-82.1049
		0.47	0.00401583		0.48	3.05227e-05		18.3594	-82.6374
		0.48	0.00376919		0.49	-1.28441e-05		18.75	-83.1922
		0.49	0.00373104					19.1406	-83.7675
								19.5312	-84.3609
								19.9219	-84.969
								20.3125	-85.5872
								20.7031	-86.2097
								21.0938	-86.829
								21.4844	-87.4362
								21.875	-88.0211
								22.2656	-88.5723
								22.6562	-89.0785
								23.0469	-89.5298
								23.4375	-89.9185
								23.8281	-90.2407
								24.2188	-90.497
								24.6094	-90.6921
								25	-90.8341
								25.3906	-90.9334
								25.7812	-91.0009
								26.1719	-91.0474
								26.5625	-91.0823
								26.9531	-91.1138
								27.3438	-91.1481
								27.7344	-91.1901
								28.125	-91.2432
								28.5156	-91.3096
								28.9062	-91.3905
								29.2969	-91.4863
								29.6875	-91.5967
								30.0781	-91.721
								30.4688	-91.858
								30.8594	-92.006
								31.25	-92.1633
								31.6406	-92.3278
								32.0312	-92.4975
								32.4219	-92.6702
								32.8125	-92.8437
								33.2031	-93.016
								33.5938	-93.1852
								33.9844	-93.3497
								34.375	-93.508
								34.7656	-93.659
								35.1562	-93.802
								35.5469	-93.9365
								35.9375	-94.0623
								36.3281	-94.1796
								36.7188	-94.2888
								37.1094	-94.3902
								37.5	-94.4847
								37.8906	-94.573
								38.2812	-94.6559
								38.6719	-94.7342
								39.0625	-94.8087
								39.4531	-94.8801
								39.8438	-94.9493
								40.2344	-95.0169
								40.625	-95.0836
								41.0156	-95.1498
								41.4062	-95.2162
								41.7969	-95.2832
								42.1875	-95.3513
								42.5781	-95.4207
								42.9688	-95.4918
								43.3594	-95.5648
								43.75	-95.6396
								44.1406	-95.7163
								44.5312	-95.7947
								44.9219	-95.8744
								45.3125	-95.9549
								45.7031	-96.0354
								46.0938	-96.1153
								46.4844	-96.1933
								46.875	-96.2683
								47.2656	-96.339
								47.6562	-96.4041
								48.0469	-96.4622
								48.4375	-96.5119
								48.8281	-96.5519
								49.2188	-96.5814
								49.6094	-96.5994
								50	-99.6157

## Sheet: Fig. 3i (population)
	Wingbeat Phase (rad)	Fraction
	-2.82743	0.100014
	-2.19911	0.0997069
	-1.5708	0.0994486
	-0.942478	0.0992535
	-0.314159	0.0995142
	0.314159	0.0997083
	0.942478	0.100002
	1.5708	0.10026
	2.19911	0.100035
	2.82743	0.10009
	3.45575	0.100014
	4.08407	0.0997069
	4.71239	0.0994486
	5.34071	0.0992535
	5.96903	0.0995142
	6.59734	0.0997083
	7.22566	0.100002
	7.85398	0.10026
	8.4823	0.100035
	9.11062	0.10009
